# Supplementary material for: Motor neurons control blood vessel patterning in the developing spinal cord
Source: Nat Commun. 2017 Mar 6;8:14583. doi: 10.1038/ncomms14583 (PMC5343469; doi:10.1038/ncomms14583)
Supplement: Supplementary Data 1 — Lists of potential VEGF regulators - generated by Cytoscape. First excel sheet: 100-top ranked genes as potential VEGF regulators in Homo sapiens. Second Excel sheet: 100-top ranked genes as potential VEGF regulators in Mus musculus. [file ncomms14583-s4.xlsx]

## Sheet: Top100-genes_VEGF-Hsapiens
Supplementary Data 1: The 100-top ranked genes as potential VEGF regulators generated by Cytoscape for Homo sapiens.
Ranking	Gene	Score	Description
	VEGFA (VEGF)		vascular endothelial growth factor A [Source:HGNC Symbol;Acc:12680]
1	KDR	0.74	kinase insert domain receptor (a type III receptor tyrosine kinase) [Source:HGNC Symbol;Acc:6307]
2	NRP1	0.35	neuropilin 1 [Source:HGNC Symbol;Acc:8004]
3	NRP2	0.35	neuropilin 2 [Source:HGNC Symbol;Acc:8005]
4	SPARC	0.30	secreted protein, acidic, cysteine-rich (osteonectin) [Source:HGNC Symbol;Acc:11219]
5	PGF	0.29	placental growth factor [Source:HGNC Symbol;Acc:8893]
6	FLT1	0.29	fms-related tyrosine kinase 1 [Source:HGNC Symbol;Acc:3763]
7	VPS35	0.28	vacuolar protein sorting 35 homolog (S. cerevisiae) [Source:HGNC Symbol;Acc:13487]
8	ADAMTS1	0.23	ADAM metallopeptidase with thrombospondin type 1 motif, 1 [Source:HGNC Symbol;Acc:217]
9	LYVE1	0.22	lymphatic vessel endothelial hyaluronan receptor 1 [Source:HGNC Symbol;Acc:14687]
10	GPC1	0.20	glypican 1 [Source:HGNC Symbol;Acc:4449]
11	POLA1	0.16	polymerase (DNA directed), alpha 1, catalytic subunit [Source:HGNC Symbol;Acc:9173]
12	THBS1	0.16	thrombospondin 1 [Source:HGNC Symbol;Acc:11785]
13	CTGF	0.15	connective tissue growth factor [Source:HGNC Symbol;Acc:2500]
14	SHC2	0.14	SHC (Src homology 2 domain containing) transforming protein 2 [Source:HGNC Symbol;Acc:29869]
15	PRRG4	0.13	proline rich Gla (G-carboxyglutamic acid) 4 (transmembrane) [Source:HGNC Symbol;Acc:30799]
16	U2AF1	0.12	U2 small nuclear RNA auxiliary factor 1 [Source:HGNC Symbol;Acc:12453]
17	TNXB	0.11	tenascin XB [Source:HGNC Symbol;Acc:11976]
18	SEMA3F	0.11	sema domain, immunoglobulin domain (Ig), short basic domain, secreted, (semaphorin) 3F [Source:HGNC Symbol;Acc:10728]
19	UBIAD1	0.09	UbiA prenyltransferase domain containing 1 [Source:HGNC Symbol;Acc:30791]
20	IGFBP7	0.09	insulin-like growth factor binding protein 7 [Source:HGNC Symbol;Acc:5476]
21	FLT4	0.07	fms-related tyrosine kinase 4 [Source:HGNC Symbol;Acc:3767]
22	VEGFB	0.07	vascular endothelial growth factor B [Source:HGNC Symbol;Acc:12681]
23	FGF5	0.07	fibroblast growth factor 5 [Source:HGNC Symbol;Acc:3683]
24	CD2AP	0.07	CD2-associated protein [Source:HGNC Symbol;Acc:14258]
25	YBX3	0.07	Y box binding protein 3 [Source:HGNC Symbol;Acc:2428]
26	VTN	0.06	vitronectin [Source:HGNC Symbol;Acc:12724]
27	AKT3	0.05	v-akt murine thymoma viral oncogene homolog 3 [Source:HGNC Symbol;Acc:393]
28	SH2D2A	0.04	SH2 domain containing 2A [Source:HGNC Symbol;Acc:10821]
29	MAP3K13	0.03	mitogen-activated protein kinase kinase kinase 13 [Source:HGNC Symbol;Acc:6852]
30	NEDD4	0.03	neural precursor cell expressed, developmentally down-regulated 4, E3 ubiquitin protein ligase [Source:HGNC Symbol;Acc:7727]
31	PLOD2	0.03	procollagen-lysine, 2-oxoglutarate 5-dioxygenase 2 [Source:HGNC Symbol;Acc:9082]
32	BNIP3	0.03	BCL2/adenovirus E1B 19kDa interacting protein 3 [Source:HGNC Symbol;Acc:1084]
33	NDRG1	0.03	N-myc downstream regulated 1 [Source:HGNC Symbol;Acc:7679]
34	S1PR3	0.03	sphingosine-1-phosphate receptor 3 [Source:HGNC Symbol;Acc:3167]
35	P4HA1	0.03	prolyl 4-hydroxylase, alpha polypeptide I [Source:HGNC Symbol;Acc:8546]
36	ROCK1	0.03	Rho-associated, coiled-coil containing protein kinase 1 [Source:HGNC Symbol;Acc:10251]
37	SHB	0.03	Src homology 2 domain containing adaptor protein B [Source:HGNC Symbol;Acc:10838]
38	ESM1	0.02	endothelial cell-specific molecule 1 [Source:HGNC Symbol;Acc:3466]
39	HDAC7	0.02	histone deacetylase 7 [Source:HGNC Symbol;Acc:14067]
40	S1PR1	0.02	sphingosine-1-phosphate receptor 1 [Source:HGNC Symbol;Acc:3165]
41	SLC2A3	0.02	solute carrier family 2 (facilitated glucose transporter), member 3 [Source:HGNC Symbol;Acc:11007]
42	CRYAB	0.02	crystallin, alpha B [Source:HGNC Symbol;Acc:2389]
43	ST3GAL1	0.02	ST3 beta-galactoside alpha-2,3-sialyltransferase 1 [Source:HGNC Symbol;Acc:10862]
44	ZNF34	0.02	zinc finger protein 34 [Source:HGNC Symbol;Acc:13098]
45	VEGFC	0.02	vascular endothelial growth factor C [Source:HGNC Symbol;Acc:12682]
46	BHLHE40	0.02	basic helix-loop-helix family, member e40 [Source:HGNC Symbol;Acc:1046]
47	NCK1	0.02	NCK adaptor protein 1 [Source:HGNC Symbol;Acc:7664]
48	ITGA1	0.02	integrin, alpha 1 [Source:HGNC Symbol;Acc:6134]
49	PAM	0.02	peptidylglycine alpha-amidating monooxygenase [Source:HGNC Symbol;Acc:8596]
50	DDIT4	0.02	DNA-damage-inducible transcript 4 [Source:HGNC Symbol;Acc:24944]
51	SLC6A8	0.02	solute carrier family 6 (neurotransmitter transporter), member 8 [Source:HGNC Symbol;Acc:11055]
52	IQGAP1	0.02	IQ motif containing GTPase activating protein 1 [Source:HGNC Symbol;Acc:6110]
53	PDE8A	0.02	phosphodiesterase 8A [Source:HGNC Symbol;Acc:8793]
54	HIF1A	0.02	hypoxia inducible factor 1, alpha subunit (basic helix-loop-helix transcription factor) [Source:HGNC Symbol;Acc:4910]
55	EPHB2	0.02	EPH receptor B2 [Source:HGNC Symbol;Acc:3393]
56	CEBPG	0.02	CCAAT/enhancer binding protein (C/EBP), gamma [Source:HGNC Symbol;Acc:1837]
57	EPAS1	0.02	endothelial PAS domain protein 1 [Source:HGNC Symbol;Acc:3374]
58	YBX1	0.02	Y box binding protein 1 [Source:HGNC Symbol;Acc:8014]
59	G0S2	0.01	G0/G1switch 2 [Source:HGNC Symbol;Acc:30229]
60	HNRNPL	0.01	heterogeneous nuclear ribonucleoprotein L [Source:HGNC Symbol;Acc:5045]
61	MAFF	0.01	v-maf avian musculoaponeurotic fibrosarcoma oncogene homolog F [Source:HGNC Symbol;Acc:6780]
62	PPARD	0.01	peroxisome proliferator-activated receptor delta [Source:HGNC Symbol;Acc:9235]
63	YES1	0.01	v-yes-1 Yamaguchi sarcoma viral oncogene homolog 1 [Source:HGNC Symbol;Acc:12841]
64	ANGPTL4	0.01	angiopoietin-like 4 [Source:HGNC Symbol;Acc:16039]
65	DDIT3	0.01	DNA-damage-inducible transcript 3 [Source:HGNC Symbol;Acc:2726]
66	LDHA	0.01	lactate dehydrogenase A [Source:HGNC Symbol;Acc:6535]
67	IL27	0.01	interleukin 27 [Source:HGNC Symbol;Acc:19157]
68	QSOX1	0.01	quiescin Q6 sulfhydryl oxidase 1 [Source:HGNC Symbol;Acc:9756]
69	PRKCD	0.01	protein kinase C, delta [Source:HGNC Symbol;Acc:9399]
70	FOXJ1	0.01	forkhead box J1 [Source:HGNC Symbol;Acc:3816]
71	HES1	0.01	hairy and enhancer of split 1, (Drosophila) [Source:HGNC Symbol;Acc:5192]
72	ADM	0.01	adrenomedullin [Source:HGNC Symbol;Acc:259]
73	SERPINE1	0.01	serpin peptidase inhibitor, clade E (nexin, plasminogen activator inhibitor type 1), member 1 [Source:HGNC Symbol;Acc:8583]
74	SOCS3	0.01	suppressor of cytokine signaling 3 [Source:HGNC Symbol;Acc:19391]
75	MAPK6	0.01	mitogen-activated protein kinase 6 [Source:HGNC Symbol;Acc:6879]
76	HILPDA	0.01	hypoxia inducible lipid droplet-associated [Source:HGNC Symbol;Acc:28859]
77	NAMPT	0.01	nicotinamide phosphoribosyltransferase [Source:HGNC Symbol;Acc:30092]
78	DECR1	0.01	2,4-dienoyl CoA reductase 1, mitochondrial [Source:HGNC Symbol;Acc:2753]
79	CEBPB	0.01	CCAAT/enhancer binding protein (C/EBP), beta [Source:HGNC Symbol;Acc:1834]
80	GTPBP2	0.01	GTP binding protein 2 [Source:HGNC Symbol;Acc:4670]
81	ELAVL1	0.01	ELAV like RNA binding protein 1 [Source:HGNC Symbol;Acc:3312]
82	NARS	0.01	asparaginyl-tRNA synthetase [Source:HGNC Symbol;Acc:7643]
83	INSIG2	0.01	insulin induced gene 2 [Source:HGNC Symbol;Acc:20452]
84	FOSL2	0.01	FOS-like antigen 2 [Source:HGNC Symbol;Acc:3798]
85	THBD	0.01	thrombomodulin [Source:HGNC Symbol;Acc:11784]
86	SLC7A5	0.01	solute carrier family 7 (amino acid transporter light chain, L system), member 5 [Source:HGNC Symbol;Acc:11063]
87	DNAJB1	0.01	DnaJ (Hsp40) homolog, subfamily B, member 1 [Source:HGNC Symbol;Acc:5270]
88	ATF4	0.01	activating transcription factor 4 [Source:HGNC Symbol;Acc:786]
89	ITGA9	0.01	integrin, alpha 9 [Source:HGNC Symbol;Acc:6145]
90	PDE4B	0.01	phosphodiesterase 4B, cAMP-specific [Source:HGNC Symbol;Acc:8781]
91	STC1	0.01	stanniocalcin 1 [Source:HGNC Symbol;Acc:11373]
92	EPS8	0.01	epidermal growth factor receptor pathway substrate 8 [Source:HGNC Symbol;Acc:3420]
93	PTPN12	0.01	protein tyrosine phosphatase, non-receptor type 12 [Source:HGNC Symbol;Acc:9645]
94	DUSP16	0.01	dual specificity phosphatase 16 [Source:HGNC Symbol;Acc:17909]
95	ITGB3	0.01	integrin, beta 3 (platelet glycoprotein IIIa, antigen CD61) [Source:HGNC Symbol;Acc:6156]
96	TMEM14B	0.01	transmembrane protein 14B [Source:HGNC Symbol;Acc:21384]
97	PTK2B	0.01	protein tyrosine kinase 2 beta [Source:HGNC Symbol;Acc:9612]
98	ANKRD17	0.01	ankyrin repeat domain 17 [Source:HGNC Symbol;Acc:23575]
99	KLF10	0.01	Kruppel-like factor 10 [Source:HGNC Symbol;Acc:11810]
100	BCAR1	0.01	breast cancer anti-estrogen resistance 1 [Source:HGNC Symbol;Acc:971]

## Sheet: Top100-genes_VEGF-Musmusculus
Supplementary Data 1: The 100-top ranked genes as potential VEGF regulators generated by Cytoscape for Mus musculus.
Ranking	Gene	Score	Description
	VEGFA (VEGF)		vascular endothelial growth factor A [Source:MGI Symbol;Acc:MGI:103178]
1	Nrp1	0.94	neuropilin 1 [Source:MGI Symbol;Acc:MGI:106206]
2	Flt1	0.91	FMS-like tyrosine kinase 1 [Source:MGI Symbol;Acc:MGI:95558]
3	Kdr	0.73	kinase insert domain protein receptor [Source:MGI Symbol;Acc:MGI:96683]
4	Adamts1	0.59	a disintegrin-like and metallopeptidase (reprolysin type) with thrombospondin type 1 motif, 1 [Source:MGI Symbol;Acc:MGI:109249]
5	Sparc	0.48	secreted acidic cysteine rich glycoprotein [Source:MGI Symbol;Acc:MGI:98373]
6	Vegfb	0.35	vascular endothelial growth factor B [Source:MGI Symbol;Acc:MGI:106199]
7	Flt4	0.35	FMS-like tyrosine kinase 4 [Source:MGI Symbol;Acc:MGI:95561]
8	Cryab	0.29	crystallin, alpha B [Source:MGI Symbol;Acc:MGI:88516]
9	Pgf	0.28	placental growth factor [Source:MGI Symbol;Acc:MGI:105095]
10	Ctgf	0.20	connective tissue growth factor [Source:MGI Symbol;Acc:MGI:95537]
11	Nrp2	0.20	neuropilin 2 [Source:MGI Symbol;Acc:MGI:1100492]
12	Figf	0.18	c-fos induced growth factor [Source:MGI Symbol;Acc:MGI:108037]
13	Vegfc	0.18	vascular endothelial growth factor C [Source:MGI Symbol;Acc:MGI:109124]
14	Gpc1	0.17	glypican 1 [Source:MGI Symbol;Acc:MGI:1194891]
15	Pdgfb	0.15	platelet derived growth factor, B polypeptide [Source:MGI Symbol;Acc:MGI:97528]
16	Pdgfa	0.14	platelet derived growth factor, alpha [Source:MGI Symbol;Acc:MGI:97527]
17	Igfbp7	0.13	insulin-like growth factor binding protein 7 [Source:MGI Symbol;Acc:MGI:1352480]
18	Sema3f	0.10	sema domain, immunoglobulin domain (Ig), short basic domain, secreted, (semaphorin) 3F [Source:MGI Symbol;Acc:MGI:1096347]
19	Smad3	0.08	SMAD family member 3 [Source:MGI Symbol;Acc:MGI:1201674]
20	Smad4	0.08	SMAD family member 4 [Source:MGI Symbol;Acc:MGI:894293]
21	Pdgfc	0.07	platelet-derived growth factor, C polypeptide [Source:MGI Symbol;Acc:MGI:1859631]
22	Vtn	0.07	vitronectin [Source:MGI Symbol;Acc:MGI:98940]
23	Irs2	0.07	insulin receptor substrate 2 [Source:MGI Symbol;Acc:MGI:109334]
24	Shc2	0.06	SHC (Src homology 2 domain containing) transforming protein 2 [Source:MGI Symbol;Acc:MGI:106180]
25	Ybx3	0.06	Y box protein 3 [Source:MGI Symbol;Acc:MGI:2137670]
26	Rb1	0.06	retinoblastoma 1 [Source:MGI Symbol;Acc:MGI:97874]
27	Sema3a	0.05	sema domain, immunoglobulin domain (Ig), short basic domain, secreted, (semaphorin) 3A [Source:MGI Symbol;Acc:MGI:107558]
28	Neurod1	0.05	neurogenic differentiation 1 [Source:MGI Symbol;Acc:MGI:1339708]
29	Arhgef15	0.04	Rho guanine nucleotide exchange factor (GEF) 15 [Source:MGI Symbol;Acc:MGI:3045246]
30	Gpd2	0.04	glycerol phosphate dehydrogenase 2, mitochondrial [Source:MGI Symbol;Acc:MGI:99778]
31	Hnf1b	0.04	HNF1 homeobox B [Source:MGI Symbol;Acc:MGI:98505]
32	Retn	0.04	resistin [Source:MGI Symbol;Acc:MGI:1888506]
33	Mapk8ip1	0.04	mitogen-activated protein kinase 8 interacting protein 1 [Source:MGI Symbol;Acc:MGI:1309464]
34	Gcgr	0.04	glucagon receptor [Source:MGI Symbol;Acc:MGI:99572]
35	Pdx1	0.04	pancreatic and duodenal homeobox 1 [Source:MGI Symbol;Acc:MGI:102851]
36	Cd40lg	0.04	CD40 ligand [Source:MGI Symbol;Acc:MGI:88337]
37	Gck	0.04	glucokinase [Source:MGI Symbol;Acc:MGI:1270854]
38	Epas1	0.04	endothelial PAS domain protein 1 [Source:MGI Symbol;Acc:MGI:109169]
39	Akt2	0.04	thymoma viral proto-oncogene 2 [Source:MGI Symbol;Acc:MGI:104874]
40	Utrn	0.04	utrophin [Source:MGI Symbol;Acc:MGI:104631]
41	Slc9a3r2	0.04	solute carrier family 9 (sodium/hydrogen exchanger), member 3 regulator 2 [Source:MGI Symbol;Acc:MGI:1890662]
42	Tek	0.04	endothelial-specific receptor tyrosine kinase [Source:MGI Symbol;Acc:MGI:98664]
43	Sema3b	0.04	sema domain, immunoglobulin domain (Ig), short basic domain, secreted, (semaphorin) 3B [Source:MGI Symbol;Acc:MGI:107561]
44	Hif1a	0.04	hypoxia inducible factor 1, alpha subunit [Source:MGI Symbol;Acc:MGI:106918]
45	Hnf4a	0.03	hepatic nuclear factor 4, alpha [Source:MGI Symbol;Acc:MGI:109128]
46	Raph1	0.03	Ras association (RalGDS/AF-6) and pleckstrin homology domains 1 [Source:MGI Symbol;Acc:MGI:1924550]
47	Pdgfd	0.03	platelet-derived growth factor, D polypeptide [Source:MGI Symbol;Acc:MGI:1919035]
48	Gpihbp1	0.03	GPI-anchored HDL-binding protein 1 [Source:MGI Symbol;Acc:MGI:1915703]
49	Bmp6	0.03	bone morphogenetic protein 6 [Source:MGI Symbol;Acc:MGI:88182]
50	Clic5	0.03	chloride intracellular channel 5 [Source:MGI Symbol;Acc:MGI:1917912]
51	Ptprm	0.03	protein tyrosine phosphatase, receptor type, M [Source:MGI Symbol;Acc:MGI:102694]
52	Timp3	0.03	tissue inhibitor of metalloproteinase 3 [Source:MGI Symbol;Acc:MGI:98754]
53	Ndst1	0.03	N-deacetylase/N-sulfotransferase (heparan glucosaminyl) 1 [Source:MGI Symbol;Acc:MGI:104719]
54	Stat3	0.03	signal transducer and activator of transcription 3 [Source:MGI Symbol;Acc:MGI:103038]
55	Ntn1	0.03	netrin 1 [Source:MGI Symbol;Acc:MGI:105088]
56	Bcl6b	0.03	B cell CLL/lymphoma 6, member B [Source:MGI Symbol;Acc:MGI:1278332]
57	Ubc	0.03	ubiquitin C [Source:MGI Symbol;Acc:MGI:98889]
58	Emcn	0.03	endomucin [Source:MGI Symbol;Acc:MGI:1891716]
59	S100a1	0.03	S100 calcium binding protein A1 [Source:MGI Symbol;Acc:MGI:1338917]
60	Nr1d1	0.03	nuclear receptor subfamily 1, group D, member 1 [Source:MGI Symbol;Acc:MGI:2444210]
61	Per2	0.03	period circadian clock 2 [Source:MGI Symbol;Acc:MGI:1195265]
62	Bhlhe40	0.03	basic helix-loop-helix family, member e40 [Source:MGI Symbol;Acc:MGI:1097714]
63	C030006K11Rik	0.03	RIKEN cDNA C030006K11 gene [Source:MGI Symbol;Acc:MGI:1925941]
64	Hnf1a	0.03	HNF1 homeobox A [Source:MGI Symbol;Acc:MGI:98504]
65	Enpp1	0.03	ectonucleotide pyrophosphatase/phosphodiesterase 1 [Source:MGI Symbol;Acc:MGI:97370]
66	Afap1l1	0.03	actin filament associated protein 1-like 1 [Source:MGI Symbol;Acc:MGI:2147199]
67	Eng	0.03	endoglin [Source:MGI Symbol;Acc:MGI:95392]
68	Bnip3	0.03	BCL2/adenovirus E1B interacting protein 3 [Source:MGI Symbol;Acc:MGI:109326]
69	Shc1	0.03	src homology 2 domain-containing transforming protein C1 [Source:MGI Symbol;Acc:MGI:98296]
70	Cebpb	0.02	CCAAT/enhancer binding protein (C/EBP), beta [Source:MGI Symbol;Acc:MGI:88373]
71	Gpr116	0.02	G protein-coupled receptor 116 [Source:MGI Symbol;Acc:MGI:2182928]
72	Il10	0.02	interleukin 10 [Source:MGI Symbol;Acc:MGI:96537]
73	Bdnf	0.02	brain derived neurotrophic factor [Source:MGI Symbol;Acc:MGI:88145]
74	Dgat1	0.02	diacylglycerol O-acyltransferase 1 [Source:MGI Symbol;Acc:MGI:1333825]
75	Sdpr	0.02	serum deprivation response [Source:MGI Symbol;Acc:MGI:99513]
76	Higd1a	0.02	HIG1 domain family, member 1A [Source:MGI Symbol;Acc:MGI:1930666]
77	G0s2	0.02	G0/G1 switch gene 2 [Source:MGI Symbol;Acc:MGI:1316737]
78	Kank3	0.02	KN motif and ankyrin repeat domains 3 [Source:MGI Symbol;Acc:MGI:1098615]
79	Plvap	0.02	plasmalemma vesicle associated protein [Source:MGI Symbol;Acc:MGI:1890497]
80	Gadd45g	0.02	growth arrest and DNA-damage-inducible 45 gamma [Source:MGI Symbol;Acc:MGI:1346325]
81	Adam9	0.02	a disintegrin and metallopeptidase domain 9 (meltrin gamma) [Source:MGI Symbol;Acc:MGI:105376]
82	Eltd1	0.02	EGF, latrophilin seven transmembrane domain containing 1 [Source:MGI Symbol;Acc:MGI:2655562]
83	She	0.02	src homology 2 domain-containing transforming protein E [Source:MGI Symbol;Acc:MGI:1099462]
84	Degs1	0.02	degenerative spermatocyte homolog 1 (Drosophila) [Source:MGI Symbol;Acc:MGI:1097711]
85	Robo4	0.02	roundabout homolog 4 (Drosophila) [Source:MGI Symbol;Acc:MGI:1921394]
86	Gng11	0.02	guanine nucleotide binding protein (G protein), gamma 11 [Source:MGI Symbol;Acc:MGI:1913316]
87	Popdc3	0.02	popeye domain containing 3 [Source:MGI Symbol;Acc:MGI:1930153]
88	Rab5b	0.02	RAB5B, member RAS oncogene family [Source:MGI Symbol;Acc:MGI:105938]
89	Hspa4l	0.02	heat shock protein 4 like [Source:MGI Symbol;Acc:MGI:107422]
90	Nfe2l1	0.02	nuclear factor, erythroid derived 2,-like 1 [Source:MGI Symbol;Acc:MGI:99421]
91	Hopx	0.02	HOP homeobox [Source:MGI Symbol;Acc:MGI:1916782]
92	Ybx1	0.02	Y box protein 1 [Source:MGI Symbol;Acc:MGI:99146]
93	Fgfrl1	0.02	fibroblast growth factor receptor-like 1 [Source:MGI Symbol;Acc:MGI:2150920]
94	Kpna3	0.02	karyopherin (importin) alpha 3 [Source:MGI Symbol;Acc:MGI:1100863]
95	Acacb	0.02	acetyl-Coenzyme A carboxylase beta [Source:MGI Symbol;Acc:MGI:2140940]
96	Grk5	0.02	G protein-coupled receptor kinase 5 [Source:MGI Symbol;Acc:MGI:109161]
97	Vwf	0.02	Von Willebrand factor homolog [Source:MGI Symbol;Acc:MGI:98941]
98	Icam2	0.02	intercellular adhesion molecule 2 [Source:MGI Symbol;Acc:MGI:96394]
99	Mtus1	0.02	mitochondrial tumor suppressor 1 [Source:MGI Symbol;Acc:MGI:2142572]
100	Usp19	0.02	ubiquitin specific peptidase 19 [Source:MGI Symbol;Acc:MGI:1918722]
