# Supplementary material for: Motor neurons control blood vessel patterning in the developing spinal cord
Source: Nat Commun. 2017 Mar 6;8:14583. doi: 10.1038/ncomms14583 (PMC5343469; doi:10.1038/ncomms14583)
Supplement: Supplementary Data 2 — List of potential VEGF regulators expressed in E11.5 MNs. This list was generated by presenting the genes from lists of Supp. Data 1 to an existing gene expression dataset of E11.5 MNs. The level of expression was classified as expressed, overexpressed or underexpressed based on the expression levels of housekeeping genes (see Supp Data 5). [file ncomms14583-s5.xlsx]

## Sheet: Analysis of Interactors of VEGF
Supplementary Data 2: List of potential VEGF regulators expressed in E11.5 MNs.
The level of expression was classified as expressed, overexpressed or underexpressed based on the expression levels of housekeeping genes.
	genes	level	links
1	Vegfa	expressed	Vegfa
6	Sparc	expressed	Sparc
7	Vegfb	expressed	Vegfb
10	Pgf	expressed	Pgf
14	Vegfc	expressed	Vegfc
17	Pdgfa	expressed	Pdgfa
19	Sema3f	expressed	Sema3f
20	Smad3	expressed	Smad3
22	Pdgfc	expressed	Pdgfc
25	Shc2	expressed	Shc2
29	Neurod1	expressed	Neurod1
30	Arhgef15	expressed	Arhgef15
34	Mapk8ip1	expressed	Mapk8ip1
40	Akt2	expressed	Akt2
42	Slc9a3r2	expressed	Slc9a3r2
52	Ptprm	expressed	Ptprm
53	Timp3	expressed	Timp3
54	Ndst1	expressed	Ndst1
55	Stat3	expressed	Stat3
57	Bcl6b	expressed	Bcl6b
62	Per2	expressed	Per2
64	C030006K11Rik	expressed	C030006K11Rik
65	Hnf1a	expressed	Hnf1a
67	Afap1l1	expressed	Afap1l1
75	Dgat1	expressed	Dgat1
79	Kank3	expressed	Kank3
81	Gadd45g	expressed	Gadd45g
82	Adam9	expressed	Adam9
85	Degs1	expressed	Degs1
95	Kpna3	expressed	Kpna3
96	Acacb	expressed	Acacb
97	Grk5	expressed	Grk5
101	Usp19	expressed	Usp19
107	U2af1	expressed	U2af1
109	Ubiad1	expressed	Ubiad1
111	Cd2ap	expressed	Cd2ap
116	Plod2	expressed	Plod2
117	Ndrg1	expressed	Ndrg1
118	S1pr3	expressed	S1pr3
119	P4ha1	expressed	P4ha1
121	Shb	expressed	Shb
123	Hdac7	expressed	Hdac7
128	Nck1	expressed	Nck1
130	Pam	expressed	Pam
132	Slc6a8	expressed	Slc6a8
134	Pde8a	expressed	Pde8a
136	Cebpg	expressed	Cebpg
137	Hnrnpl	expressed	Hnrnpl
138	Maff	expressed	Maff
140	Yes1	expressed	Yes1
142	Ddit3	expressed	Ddit3
145	Qsox1	expressed	Qsox1
146	Prkcd	expressed	Prkcd
149	Adm	expressed	Adm
151	Socs3	expressed	Socs3
153	Hilpda	expressed	Hilpda
154	Nampt	expressed	Nampt
155	Decr1	expressed	Decr1
159	Insig2	expressed	Insig2
160	Fosl2	expressed	Fosl2
162	Slc7a5	expressed	Slc7a5
168	Eps8	expressed	Eps8
170	Dusp16	expressed	Dusp16
2	Nrp1	overexpressed	Nrp1
12	Nrp2	overexpressed	Nrp2
15	Gpc1	overexpressed	Gpc1
21	Smad4	overexpressed	Smad4
26	Ybx3	overexpressed	Ybx3
27	Rb1	overexpressed	Rb1
28	Sema3a	overexpressed	Sema3a
31	Gpd2	overexpressed	Gpd2
41	Utrn	overexpressed	Utrn
45	Hif1a	overexpressed	Hif1a
47	Raph1	overexpressed	Raph1
58	Ubc	overexpressed	Ubc
69	Bnip3	overexpressed	Bnip3
77	Higd1a	overexpressed	Higd1a
90	Hspa4l	overexpressed	Hspa4l
91	Nfe2l1	overexpressed	Nfe2l1
93	Ybx1	overexpressed	Ybx1
100	Mtus1	overexpressed	Mtus1
102	Vps35	overexpressed	Vps35
112	Akt3	overexpressed	Akt3
115	Nedd4	overexpressed	Nedd4
120	Rock1	overexpressed	Rock1
125	Slc2a3	overexpressed	Slc2a3
131	Ddit4	overexpressed	Ddit4
133	Iqgap1	overexpressed	Iqgap1
135	Ephb2	overexpressed	Ephb2
143	Ldha	overexpressed	Ldha
152	Mapk6	overexpressed	Mapk6
156	Gtpbp2	overexpressed	Gtpbp2
157	Elavl1	overexpressed	Elavl1
158	Nars	overexpressed	Nars
163	Dnajb1	overexpressed	Dnajb1
164	Atf4	overexpressed	Atf4
166	Pde4b	overexpressed	Pde4b
169	Ptpn12	overexpressed	Ptpn12
174	Ankrd17	overexpressed	Ankrd17
175	Klf10	overexpressed	Klf10
176	Bcar1	overexpressed	Bcar1
3	Flt1	underexpressed	Flt1
4	Kdr	underexpressed	Kdr
5	Adamts1	underexpressed	Adamts1
8	Flt4	underexpressed	Flt4
9	Cryab	underexpressed	Cryab
11	Ctgf	underexpressed	Ctgf
13	Figf	underexpressed	Figf
16	Pdgfb	underexpressed	Pdgfb
18	Igfbp7	underexpressed	Igfbp7
23	Vtn	underexpressed	Vtn
24	Irs2	underexpressed	Irs2
32	Hnf1b	underexpressed	Hnf1b
33	Retn	underexpressed	Retn
35	Gcgr	underexpressed	Gcgr
36	Pdx1	underexpressed	Pdx1
37	Cd40lg	underexpressed	Cd40lg
38	Gck	underexpressed	Gck
39	Epas1	underexpressed	Epas1
43	Tek	underexpressed	Tek
44	Sema3b	underexpressed	Sema3b
46	Hnf4a	underexpressed	Hnf4a
48	Pdgfd	underexpressed	Pdgfd
49	Gpihbp1	underexpressed	Gpihbp1
50	Bmp6	underexpressed	Bmp6
51	Clic5	underexpressed	Clic5
56	Ntn1	underexpressed	Ntn1
59	Emcn	underexpressed	Emcn
60	S100a1	underexpressed	S100a1
61	Nr1d1	underexpressed	Nr1d1
63	Bhlhe40	underexpressed	Bhlhe40
66	Enpp1	underexpressed	Enpp1
68	Eng	underexpressed	Eng
70	Shc1	underexpressed	Shc1
71	Cebpb	underexpressed	Cebpb
72	Gpr116	underexpressed	Gpr116
73	Il10	underexpressed	Il10
74	Bdnf	underexpressed	Bdnf
76	Sdpr	underexpressed	Sdpr
78	G0s2	underexpressed	G0s2
80	Plvap	underexpressed	Plvap
83	Eltd1	underexpressed	Eltd1
84	She	underexpressed	She
86	Robo4	underexpressed	Robo4
87	Gng11	underexpressed	Gng11
88	Popdc3	underexpressed	Popdc3
89	Rab5b	underexpressed	Rab5b
92	Hopx	underexpressed	Hopx
94	Fgfrl1	underexpressed	Fgfrl1
98	Vwf	underexpressed	Vwf
99	Icam2	underexpressed	Icam2
103	Lyve1	underexpressed	Lyve1
104	Pola1	underexpressed	Pola1
105	Thbs1	underexpressed	Thbs1
106	Prrg4	underexpressed	Prrg4
108	Tnxb	underexpressed	Tnxb
110	Fgf5	underexpressed	Fgf5
113	Sh2d2a	underexpressed	Sh2d2a
114	Map3k13	underexpressed	Map3k13
122	Esm1	underexpressed	Esm1
124	S1pr1	underexpressed	S1pr1
126	St3gal1	underexpressed	St3gal1
127	Znf34	underexpressed	Znf34
129	Itga1	underexpressed	Itga1
139	Ppard	underexpressed	Ppard
141	Angptl4	underexpressed	Angptl4
144	Il27	underexpressed	Il27
147	Foxj1	underexpressed	Foxj1
148	Hes1	underexpressed	Hes1
150	Serpine1	underexpressed	Serpine1
161	Thbd	underexpressed	Thbd
165	Itga9	underexpressed	Itga9
167	Stc1	underexpressed	Stc1
171	Itgb3	underexpressed	Itgb3
172	Tmem14b	underexpressed	Tmem14b
173	Ptk2b	underexpressed	Ptk2b
