# Supplementary material for: Motor neurons control blood vessel patterning in the developing spinal cord
Source: Nat Commun. 2017 Mar 6;8:14583. doi: 10.1038/ncomms14583 (PMC5343469; doi:10.1038/ncomms14583)
Supplement: Supplementary Data 3 — Lists of potential Flt1 regulators - generated by Cytoscape. First excel sheet: 100-top ranked genes as potential Flt1 regulators in Homo sapiens. Second Excel sheet: 100-top ranked genes as potential Flt1 regulators in Mus musculus. [file ncomms14583-s6.xlsx]

## Sheet: Top100-genes_Flt1-Hsapiens
Supplementary Data 3: The 100-top ranked genes as potential Flt1 regulators generated by Cytoscape for Homo sapiens.
Ranking	Gene	Score	Description
	Flt1 (VEGFR-1)		fms-related tyrosine kinase 1 [Source:HGNC Symbol;Acc:3763]
1	PGF	1.25	placental growth factor [Source:HGNC Symbol;Acc:8893]
2	VEGFB	0.53	vascular endothelial growth factor B [Source:HGNC Symbol;Acc:12681]
3	LDLR	0.41	low density lipoprotein receptor [Source:HGNC Symbol;Acc:6547]
4	SHC2	0.38	SHC (Src homology 2 domain containing) transforming protein 2 [Source:HGNC Symbol;Acc:29869]
5	PTPRB	0.34	protein tyrosine phosphatase, receptor type, B [Source:HGNC Symbol;Acc:9665]
6	PLCG1	0.33	phospholipase C, gamma 1 [Source:HGNC Symbol;Acc:9065]
7	VEGFA	0.29	vascular endothelial growth factor A [Source:HGNC Symbol;Acc:12680]
8	NRP1	0.17	neuropilin 1 [Source:HGNC Symbol;Acc:8004]
9	NRP2	0.14	neuropilin 2 [Source:HGNC Symbol;Acc:8005]
10	CBL	0.11	Cbl proto-oncogene, E3 ubiquitin protein ligase [Source:HGNC Symbol;Acc:1541]
11	KDR	0.11	kinase insert domain receptor (a type III receptor tyrosine kinase) [Source:HGNC Symbol;Acc:6307]
12	CD2AP	0.08	CD2-associated protein [Source:HGNC Symbol;Acc:14258]
13	ROBO4	0.07	roundabout, axon guidance receptor, homolog 4 (Drosophila) [Source:HGNC Symbol;Acc:17985]
14	NCK1	0.06	NCK adaptor protein 1 [Source:HGNC Symbol;Acc:7664]
15	AKT3	0.06	v-akt murine thymoma viral oncogene homolog 3 [Source:HGNC Symbol;Acc:393]
16	PTPN11	0.04	protein tyrosine phosphatase, non-receptor type 11 [Source:HGNC Symbol;Acc:9644]
17	PLCG2	0.03	phospholipase C, gamma 2 (phosphatidylinositol-specific) [Source:HGNC Symbol;Acc:9066]
18	S1PR3	0.03	sphingosine-1-phosphate receptor 3 [Source:HGNC Symbol;Acc:3167]
19	PTPRJ	0.03	protein tyrosine phosphatase, receptor type, J [Source:HGNC Symbol;Acc:9673]
20	PIK3R1	0.03	phosphoinositide-3-kinase, regulatory subunit 1 (alpha) [Source:HGNC Symbol;Acc:8979]
21	SHC1	0.03	SHC (Src homology 2 domain containing) transforming protein 1 [Source:HGNC Symbol;Acc:10840]
22	NEDD4	0.03	neural precursor cell expressed, developmentally down-regulated 4, E3 ubiquitin protein ligase [Source:HGNC Symbol;Acc:7727]
23	SRPK1	0.03	SRSF protein kinase 1 [Source:HGNC Symbol;Acc:11305]
24	MAPK3	0.02	mitogen-activated protein kinase 3 [Source:HGNC Symbol;Acc:6877]
25	ATR	0.02	ataxia telangiectasia and Rad3 related [Source:HGNC Symbol;Acc:882]
26	GPC1	0.02	glypican 1 [Source:HGNC Symbol;Acc:4449]
27	YES1	0.02	v-yes-1 Yamaguchi sarcoma viral oncogene homolog 1 [Source:HGNC Symbol;Acc:12841]
28	CYYR1	0.02	cysteine/tyrosine-rich 1 [Source:HGNC Symbol;Acc:16274]
29	VEGFC	0.02	vascular endothelial growth factor C [Source:HGNC Symbol;Acc:12682]
30	ETS1	0.02	v-ets avian erythroblastosis virus E26 oncogene homolog 1 [Source:HGNC Symbol;Acc:3488]
31	PTK2	0.02	protein tyrosine kinase 2 [Source:HGNC Symbol;Acc:9611]
32	EPAS1	0.02	endothelial PAS domain protein 1 [Source:HGNC Symbol;Acc:3374]
33	FAM124B	0.02	family with sequence similarity 124B [Source:HGNC Symbol;Acc:26224]
34	PDGFD	0.02	platelet derived growth factor D [Source:HGNC Symbol;Acc:30620]
35	CLEC1A	0.02	C-type lectin domain family 1, member A [Source:HGNC Symbol;Acc:24355]
36	SHC4	0.02	SHC (Src homology 2 domain containing) family, member 4 [Source:HGNC Symbol;Acc:16743]
37	GJA5	0.02	gap junction protein, alpha 5, 40kDa [Source:HGNC Symbol;Acc:4279]
38	THSD7A	0.02	thrombospondin, type I, domain containing 7A [Source:HGNC Symbol;Acc:22207]
39	EMCN	0.02	endomucin [Source:HGNC Symbol;Acc:16041]
40	DLL4	0.01	delta-like 4 (Drosophila) [Source:HGNC Symbol;Acc:2910]
41	HCK	0.01	hemopoietic cell kinase [Source:HGNC Symbol;Acc:4840]
42	ESAM	0.01	endothelial cell adhesion molecule [Source:HGNC Symbol;Acc:17474]
43	CRK	0.01	v-crk avian sarcoma virus CT10 oncogene homolog [Source:HGNC Symbol;Acc:2362]
44	CRKL	0.01	v-crk avian sarcoma virus CT10 oncogene homolog-like [Source:HGNC Symbol;Acc:2363]
45	PDGFC	0.01	platelet derived growth factor C [Source:HGNC Symbol;Acc:8801]
46	RASA1	0.01	RAS p21 protein activator (GTPase activating protein) 1 [Source:HGNC Symbol;Acc:9871]
47	HGF	0.01	hepatocyte growth factor (hepapoietin A; scatter factor) [Source:HGNC Symbol;Acc:4893]
48	S1PR1	0.01	sphingosine-1-phosphate receptor 1 [Source:HGNC Symbol;Acc:3165]
49	STC2	0.01	stanniocalcin 2 [Source:HGNC Symbol;Acc:11374]
50	AKAP12	0.01	A kinase (PRKA) anchor protein 12 [Source:HGNC Symbol;Acc:370]
51	APOLD1	0.01	apolipoprotein L domain containing 1 [Source:HGNC Symbol;Acc:25268]
52	HEG1	0.01	heart development protein with EGF-like domains 1 [Source:HGNC Symbol;Acc:29227]
53	FIGF	0.01	c-fos induced growth factor (vascular endothelial growth factor D) [Source:HGNC Symbol;Acc:3708]
54	RGS9	0.01	regulator of G-protein signaling 9 [Source:HGNC Symbol;Acc:10004]
55	PTK2B	0.01	protein tyrosine kinase 2 beta [Source:HGNC Symbol;Acc:9612]
56	IGFBP3	0.01	insulin-like growth factor binding protein 3 [Source:HGNC Symbol;Acc:5472]
57	LDB2	0.01	LIM domain binding 2 [Source:HGNC Symbol;Acc:6533]
58	PDGFB	0.01	platelet-derived growth factor beta polypeptide [Source:HGNC Symbol;Acc:8800]
59	ESM1	0.01	endothelial cell-specific molecule 1 [Source:HGNC Symbol;Acc:3466]
60	COL4A1	0.01	collagen, type IV, alpha 1 [Source:HGNC Symbol;Acc:2202]
61	KCNJ8	0.01	potassium inwardly-rectifying channel, subfamily J, member 8 [Source:HGNC Symbol;Acc:6269]
62	RGS5	0.01	regulator of G-protein signaling 5 [Source:HGNC Symbol;Acc:10001]
63	LGR5	0.01	leucine-rich repeat containing G protein-coupled receptor 5 [Source:HGNC Symbol;Acc:4504]
64	PIK3CA	0.01	phosphatidylinositol-4,5-bisphosphate 3-kinase, catalytic subunit alpha [Source:HGNC Symbol;Acc:8975]
65	STAT1	0.01	signal transducer and activator of transcription 1, 91kDa [Source:HGNC Symbol;Acc:11362]
66	EIF2AK3	0.01	eukaryotic translation initiation factor 2-alpha kinase 3 [Source:HGNC Symbol;Acc:3255]
67	CHRM4	0.01	cholinergic receptor, muscarinic 4 [Source:HGNC Symbol;Acc:1953]
68	MCTP2	0.01	multiple C2 domains, transmembrane 2 [Source:HGNC Symbol;Acc:25636]
69	CDH5	0.01	cadherin 5, type 2 (vascular endothelium) [Source:HGNC Symbol;Acc:1764]
70	FZD7	0.01	frizzled family receptor 7 [Source:HGNC Symbol;Acc:4045]
71	ZNF792	0.01	zinc finger protein 792 [Source:HGNC Symbol;Acc:24751]
72	ITGA6	0.01	integrin, alpha 6 [Source:HGNC Symbol;Acc:6142]
73	GPR116	0.01	G protein-coupled receptor 116 [Source:HGNC Symbol;Acc:19030]
74	PODXL	0.01	podocalyxin-like [Source:HGNC Symbol;Acc:9171]
75	ERG	0.01	v-ets avian erythroblastosis virus E26 oncogene homolog [Source:HGNC Symbol;Acc:3446]
76	CLEC14A	0.01	C-type lectin domain family 14, member A [Source:HGNC Symbol;Acc:19832]
77	GCNT2	0.01	glucosaminyl (N-acetyl) transferase 2, I-branching enzyme (I blood group) [Source:HGNC Symbol;Acc:4204]
78	KCNJ4	0.01	potassium inwardly-rectifying channel, subfamily J, member 4 [Source:HGNC Symbol;Acc:6265]
79	NOS3	0.01	nitric oxide synthase 3 (endothelial cell) [Source:HGNC Symbol;Acc:7876]
80	WNT2	0.01	wingless-type MMTV integration site family member 2 [Source:HGNC Symbol;Acc:12780]
81	CALCRL	0.01	calcitonin receptor-like [Source:HGNC Symbol;Acc:16709]
82	ELTD1	0.01	EGF, latrophilin and seven transmembrane domain containing 1 [Source:HGNC Symbol;Acc:20822]
83	NAV3	0.01	neuron navigator 3 [Source:HGNC Symbol;Acc:15998]
84	SPAG4	0.01	sperm associated antigen 4 [Source:HGNC Symbol;Acc:11214]
85	SV2C	0.01	synaptic vesicle glycoprotein 2C [Source:HGNC Symbol;Acc:30670]
86	MYCT1	0.01	myc target 1 [Source:HGNC Symbol;Acc:23172]
87	GHRH	0.01	growth hormone releasing hormone [Source:HGNC Symbol;Acc:4265]
88	USP53	0.01	ubiquitin specific peptidase 53 [Source:HGNC Symbol;Acc:29255]
89	INPP5A	0.01	inositol polyphosphate-5-phosphatase, 40kDa [Source:HGNC Symbol;Acc:6076]
90	MMRN2	0.01	multimerin 2 [Source:HGNC Symbol;Acc:19888]
91	EPHA7	0.01	EPH receptor A7 [Source:HGNC Symbol;Acc:3390]
92	SPTBN1	0.01	spectrin, beta, non-erythrocytic 1 [Source:HGNC Symbol;Acc:11275]
93	FGF9	0.01	fibroblast growth factor 9 [Source:HGNC Symbol;Acc:3687]
94	GRB2	0.01	growth factor receptor-bound protein 2 [Source:HGNC Symbol;Acc:4566]
95	CHRNE	0.01	cholinergic receptor, nicotinic, epsilon (muscle) [Source:HGNC Symbol;Acc:1966]
96	ANGPT1	0.01	angiopoietin 1 [Source:HGNC Symbol;Acc:484]
97	ECSCR	0.01	endothelial cell surface expressed chemotaxis and apoptosis regulator [Source:HGNC Symbol;Acc:35454]
98	HEY2	0.01	hairy/enhancer-of-split related with YRPW motif 2 [Source:HGNC Symbol;Acc:4881]
99	ANGPT2	0.01	angiopoietin 2 [Source:HGNC Symbol;Acc:485]
100	CTNNB1	0.01	catenin (cadherin-associated protein), beta 1, 88kDa [Source:HGNC Symbol;Acc:2514]

## Sheet: Top100-genes_Flt1-Mus_musculus
Supplementary Data 3: The 100-top ranked genes as potential Flt1 regulators generated by Cytoscape for Mus musculus.
Ranking	Gene	Score	Description
	Flt1 (VEGFR-1)		FMS-like tyrosine kinase 1 [Source:MGI Symbol;Acc:MGI:95558]
1	Pgf	1.46	placental growth factor [Source:MGI Symbol;Acc:MGI:105095]
2	Ldlr	1.28	low density lipoprotein receptor [Source:MGI Symbol;Acc:MGI:96765]
3	Vegfa	0.91	vascular endothelial growth factor A [Source:MGI Symbol;Acc:MGI:103178]
4	Vegfb	0.32	vascular endothelial growth factor B [Source:MGI Symbol;Acc:MGI:106199]
5	Shc2	0.28	SHC (Src homology 2 domain containing) transforming protein 2 [Source:MGI Symbol;Acc:MGI:106180]
6	Nrp1	0.23	neuropilin 1 [Source:MGI Symbol;Acc:MGI:106206]
7	Plcg1	0.20	phospholipase C, gamma 1 [Source:MGI Symbol;Acc:MGI:97615]
8	Cd2ap	0.19	CD2-associated protein [Source:MGI Symbol;Acc:MGI:1330281]
9	Cbl	0.17	Casitas B-lineage lymphoma [Source:MGI Symbol;Acc:MGI:88279]
10	Stat3	0.12	signal transducer and activator of transcription 3 [Source:MGI Symbol;Acc:MGI:103038]
11	Nrp2	0.12	neuropilin 2 [Source:MGI Symbol;Acc:MGI:1100492]
12	Pik3cg	0.10	phosphoinositide-3-kinase, catalytic, gamma polypeptide [Source:MGI Symbol;Acc:MGI:1353576]
13	Kdr	0.10	kinase insert domain protein receptor [Source:MGI Symbol;Acc:MGI:96683]
14	Nck1	0.08	non-catalytic region of tyrosine kinase adaptor protein 1 [Source:MGI Symbol;Acc:MGI:109601]
15	Pik3r1	0.06	phosphatidylinositol 3-kinase, regulatory subunit, polypeptide 1 (p85 alpha) [Source:MGI Symbol;Acc:MGI:97583]
16	Ptpn11	0.05	protein tyrosine phosphatase, non-receptor type 11 [Source:MGI Symbol;Acc:MGI:99511]
17	Pdgfrb	0.04	platelet derived growth factor receptor, beta polypeptide [Source:MGI Symbol;Acc:MGI:97531]
18	Tie1	0.04	tyrosine kinase with immunoglobulin-like and EGF-like domains 1 [Source:MGI Symbol;Acc:MGI:99906]
19	Tinagl1	0.04	tubulointerstitial nephritis antigen-like 1 [Source:MGI Symbol;Acc:MGI:2137617]
20	Ntrk2	0.04	neurotrophic tyrosine kinase, receptor, type 2 [Source:MGI Symbol;Acc:MGI:97384]
21	Figf	0.04	c-fos induced growth factor [Source:MGI Symbol;Acc:MGI:108037]
22	Vegfc	0.04	vascular endothelial growth factor C [Source:MGI Symbol;Acc:MGI:109124]
23	Gpr182	0.04	G protein-coupled receptor 182 [Source:MGI Symbol;Acc:MGI:109545]
24	Axl	0.04	AXL receptor tyrosine kinase [Source:MGI Symbol;Acc:MGI:1347244]
25	Mapk3	0.03	mitogen-activated protein kinase 3 [Source:MGI Symbol;Acc:MGI:1346859]
26	Fgfr3	0.03	fibroblast growth factor receptor 3 [Source:MGI Symbol;Acc:MGI:95524]
27	Prrx1	0.03	paired related homeobox 1 [Source:MGI Symbol;Acc:MGI:97712]
28	Serpine1	0.03	serine (or cysteine) peptidase inhibitor, clade E, member 1 [Source:MGI Symbol;Acc:MGI:97608]
29	Eng	0.03	endoglin [Source:MGI Symbol;Acc:MGI:95392]
30	Fgfr4	0.03	fibroblast growth factor receptor 4 [Source:MGI Symbol;Acc:MGI:95525]
31	Plcg2	0.03	phospholipase C, gamma 2 [Source:MGI Symbol;Acc:MGI:97616]
32	Ntrk3	0.03	neurotrophic tyrosine kinase, receptor, type 3 [Source:MGI Symbol;Acc:MGI:97385]
33	Pdgfra	0.03	platelet derived growth factor receptor, alpha polypeptide [Source:MGI Symbol;Acc:MGI:97530]
34	Flt4	0.03	FMS-like tyrosine kinase 4 [Source:MGI Symbol;Acc:MGI:95561]
35	Epas1	0.03	endothelial PAS domain protein 1 [Source:MGI Symbol;Acc:MGI:109169]
36	Psg18	0.03	pregnancy specific glycoprotein 18 [Source:MGI Symbol;Acc:MGI:1347251]
37	Ctsq	0.03	cathepsin Q [Source:MGI Symbol;Acc:MGI:2137385]
38	Ankrd33b	0.03	ankyrin repeat domain 33B [Source:MGI Symbol;Acc:MGI:1917904]
39	Wwc2	0.03	WW, C2 and coiled-coil domain containing 2 [Source:MGI Symbol;Acc:MGI:1261872]
40	Fgfr2	0.03	fibroblast growth factor receptor 2 [Source:MGI Symbol;Acc:MGI:95523]
41	Fgfr1	0.03	fibroblast growth factor receptor 1 [Source:MGI Symbol;Acc:MGI:95522]
42	Psg16	0.03	pregnancy specific glycoprotein 16 [Source:MGI Symbol;Acc:MGI:1347249]
43	Shc1	0.03	src homology 2 domain-containing transforming protein C1 [Source:MGI Symbol;Acc:MGI:98296]
44	Psg17	0.03	pregnancy specific glycoprotein 17 [Source:MGI Symbol;Acc:MGI:1347250]
45	Pdgfb	0.03	platelet derived growth factor, B polypeptide [Source:MGI Symbol;Acc:MGI:97528]
46	Olfr78	0.03	olfactory receptor 78 [Source:MGI Symbol;Acc:MGI:2157548]
47	Pdgfa	0.03	platelet derived growth factor, alpha [Source:MGI Symbol;Acc:MGI:97527]
48	Psg23	0.03	pregnancy-specific glycoprotein 23 [Source:MGI Symbol;Acc:MGI:1891355]
49	Tenc1	0.03	tensin like C1 domain-containing phosphatase [Source:MGI Symbol;Acc:MGI:2387586]
50	Gpd2	0.03	glycerol phosphate dehydrogenase 2, mitochondrial [Source:MGI Symbol;Acc:MGI:99778]
51	Rasip1	0.03	Ras interacting protein 1 [Source:MGI Symbol;Acc:MGI:1917153]
52	Ptk7	0.03	PTK7 protein tyrosine kinase 7 [Source:MGI Symbol;Acc:MGI:1918711]
53	P4ha1	0.02	procollagen-proline, 2-oxoglutarate 4-dioxygenase (proline 4-hydroxylase), alpha 1 polypeptide [Source:MGI Symbol;Acc:MGI:97463]
54	Smad6	0.02	SMAD family member 6 [Source:MGI Symbol;Acc:MGI:1336883]
55	Yes1	0.02	Yamaguchi sarcoma viral (v-yes) oncogene homolog 1 [Source:MGI Symbol;Acc:MGI:99147]
56	Ceacam12	0.02	carcinoembryonic antigen-related cell adhesion molecule 12 [Source:MGI Symbol;Acc:MGI:1914565]
57	Col4a2	0.02	collagen, type IV, alpha 2 [Source:MGI Symbol;Acc:MGI:88455]
58	Prl3b1	0.02	prolactin family 3, subfamily b, member 1 [Source:MGI Symbol;Acc:MGI:97607]
59	Pcdh12	0.02	protocadherin 12 [Source:MGI Symbol;Acc:MGI:1855700]
60	She	0.02	src homology 2 domain-containing transforming protein E [Source:MGI Symbol;Acc:MGI:1099462]
61	Kit	0.02	kit oncogene [Source:MGI Symbol;Acc:MGI:96677]
62	Ctsr	0.02	cathepsin R [Source:MGI Symbol;Acc:MGI:1861723]
63	Setd1a	0.02	SET domain containing 1A [Source:MGI Symbol;Acc:MGI:2446244]
64	Vstm4	0.02	V-set and transmembrane domain containing 4 [Source:MGI Symbol;Acc:MGI:2444633]
65	Mylk	0.02	myosin, light polypeptide kinase [Source:MGI Symbol;Acc:MGI:894806]
66	Psg28	0.02	pregnancy-specific glycoprotein 28 [Source:MGI Symbol;Acc:MGI:1891360]
67	Map7d1	0.02	MAP7 domain containing 1 [Source:MGI Symbol;Acc:MGI:2384297]
68	Tyro3	0.02	TYRO3 protein tyrosine kinase 3 [Source:MGI Symbol;Acc:MGI:104294]
69	Psg19	0.02	pregnancy specific glycoprotein 19 [Source:MGI Symbol;Acc:MGI:1347252]
70	Prl7b1	0.02	prolactin family 7, subfamily b, member 1 [Source:MGI Symbol;Acc:MGI:1922846]
71	Musk	0.02	muscle, skeletal, receptor tyrosine kinase [Source:MGI Symbol;Acc:MGI:103581]
72	Slc4a4	0.02	solute carrier family 4 (anion exchanger), member 4 [Source:MGI Symbol;Acc:MGI:1927555]
73	Prl8a8	0.02	prolactin family 8, subfamily a, member 81 [Source:MGI Symbol;Acc:MGI:1921438]
74	Serpinb9g	0.02	serine (or cysteine) peptidase inhibitor, clade B, member 9g [Source:MGI Symbol;Acc:MGI:1919260]
75	Sorbs1	0.02	sorbin and SH3 domain containing 1 [Source:MGI Symbol;Acc:MGI:700014]
76	Adrb1	0.02	adrenergic receptor, beta 1 [Source:MGI Symbol;Acc:MGI:87937]
77	Prl8a9	0.02	prolactin family8, subfamily a, member 9 [Source:MGI Symbol;Acc:MGI:1914560]
78	Serpinb9b	0.02	serine (or cysteine) peptidase inhibitor, clade B, member 9b [Source:MGI Symbol;Acc:MGI:894668]
79	Npr3	0.02	natriuretic peptide receptor 3 [Source:MGI Symbol;Acc:MGI:97373]
80	Gm5155	0.02	predicted gene 5155 [Source:MGI Symbol;Acc:MGI:3647191]
81	Sox18	0.02	SRY-box containing gene 18 [Source:MGI Symbol;Acc:MGI:103559]
82	Ankrd40	0.02	ankyrin repeat domain 40 [Source:MGI Symbol;Acc:MGI:1918702]
83	Notch4	0.02	notch 4 [Source:MGI Symbol;Acc:MGI:107471]
84	Tsc2	0.02	tuberous sclerosis 2 [Source:MGI Symbol;Acc:MGI:102548]
85	Cryab	0.02	crystallin, alpha B [Source:MGI Symbol;Acc:MGI:88516]
86	Ror2	0.02	receptor tyrosine kinase-like orphan receptor 2 [Source:MGI Symbol;Acc:MGI:1347521]
87	Ror1	0.02	receptor tyrosine kinase-like orphan receptor 1 [Source:MGI Symbol;Acc:MGI:1347520]
88	Ceacam11	0.02	carcinoembryonic antigen-related cell adhesion molecule 11 [Source:MGI Symbol;Acc:MGI:1914246]
89	Ttn	0.02	titin [Source:MGI Symbol;Acc:MGI:98864]
90	Tek	0.02	endothelial-specific receptor tyrosine kinase [Source:MGI Symbol;Acc:MGI:98664]
91	Speg	0.02	SPEG complex locus [Source:MGI Symbol;Acc:MGI:109282]
92	Des	0.02	desmin [Source:MGI Symbol;Acc:MGI:94885]
93	Ptprb	0.02	protein tyrosine phosphatase, receptor type, B [Source:MGI Symbol;Acc:MGI:97809]
94	Pecam1	0.02	platelet/endothelial cell adhesion molecule 1 [Source:MGI Symbol;Acc:MGI:97537]
95	Hoxa7	0.02	homeobox A7 [Source:MGI Symbol;Acc:MGI:96179]
96	Gpr56	0.02	G protein-coupled receptor 56 [Source:MGI Symbol;Acc:MGI:1340051]
97	Tpbpb	0.02	trophoblast specific protein beta [Source:MGI Symbol;Acc:MGI:2151721]
98	Itga5	0.02	integrin alpha 5 (fibronectin receptor alpha) [Source:MGI Symbol;Acc:MGI:96604]
99	Nos3	0.02	nitric oxide synthase 3, endothelial cell [Source:MGI Symbol;Acc:MGI:97362]
100	Ctsj	0.02	cathepsin J [Source:MGI Symbol;Acc:MGI:1349426]
