# Supplementary material for: Motor neurons control blood vessel patterning in the developing spinal cord
Source: Nat Commun. 2017 Mar 6;8:14583. doi: 10.1038/ncomms14583 (PMC5343469; doi:10.1038/ncomms14583)
Supplement: Supplementary Data 4 — List of potential Flt1 regulators expressed in E11.5 MNs. This list was generated by presenting the genes from lists of Supp. Data 3 to an existing gene expression dataset of E11.5 MNs. The level of expression was classified as expressed, overexpressed or underexpressed based on the expression levels of housekeeping genes. [file ncomms14583-s7.xlsx]

## Sheet: Analys. of Interactors of Flt1
Supplementary Data 4: List of potential Flt1 regulators expressed in E11.5 MNs.
The level of expression was classified as expressed, overexpressed or underexpressed based on the expression levels of housekeeping genes.
	genes	level	links
2	Pgf	expressed	Pgf
4	Vegfa	expressed	Vegfa
5	Vegfb	expressed	Vegfb
6	Shc2	expressed	Shc2
9	Cd2ap	expressed	Cd2ap
10	Cbl	expressed	Cbl
11	Stat3	expressed	Stat3
15	Nck1	expressed	Nck1
18	Pdgfrb	expressed	Pdgfrb
21	Ntrk2	expressed	Ntrk2
23	Vegfc	expressed	Vegfc
27	Fgfr3	expressed	Fgfr3
33	Ntrk3	expressed	Ntrk3
34	Pdgfra	expressed	Pdgfra
40	Wwc2	expressed	Wwc2
41	Fgfr2	expressed	Fgfr2
42	Fgfr1	expressed	Fgfr1
48	Pdgfa	expressed	Pdgfa
52	Rasip1	expressed	Rasip1
54	P4ha1	expressed	P4ha1
56	Yes1	expressed	Yes1
58	Col4a2	expressed	Col4a2
62	Kit	expressed	Kit
66	Mylk	expressed	Mylk
69	Tyro3	expressed	Tyro3
73	Slc4a4	expressed	Slc4a4
83	Ankrd40	expressed	Ankrd40
84	Notch4	expressed	Notch4
85	Tsc2	expressed	Tsc2
87	Ror2	expressed	Ror2
92	Speg	expressed	Speg
94	Ptprb	expressed	Ptprb
96	Hoxa7	expressed	Hoxa7
104	S1pr3	expressed	S1pr3
105	Ptprj	expressed	Ptprj
108	Atr	expressed	Atr
111	Ets1	expressed	Ets1
124	Crkl	expressed	Crkl
125	Pdgfc	expressed	Pdgfc
126	Rasa1	expressed	Rasa1
131	Apold1	expressed	Apold1
136	Ldb2	expressed	Ldb2
138	Col4a1	expressed	Col4a1
140	Rgs5	expressed	Rgs5
143	Stat1	expressed	Stat1
144	Eif2ak3	expressed	Eif2ak3
148	Fzd7	expressed	Fzd7
152	Podxl	expressed	Podxl
155	Gcnt2	expressed	Gcnt2
158	Calcrl	expressed	Calcrl
165	Usp53	expressed	Usp53
166	Inpp5a	expressed	Inpp5a
168	Epha7	expressed	Epha7
170	Fgf9	expressed	Fgf9
173	Angpt1	expressed	Angpt1
3	Ldlr	overexpressed	Ldlr
7	Nrp1	overexpressed	Nrp1
8	Plcg1	overexpressed	Plcg1
12	Nrp2	overexpressed	Nrp2
16	Pik3r1	overexpressed	Pik3r1
17	Ptpn11	overexpressed	Ptpn11
26	Mapk3	overexpressed	Mapk3
51	Gpd2	overexpressed	Gpd2
64	Setd1a	overexpressed	Setd1a
68	Map7d1	overexpressed	Map7d1
76	Sorbs1	overexpressed	Sorbs1
103	Akt3	overexpressed	Akt3
106	Nedd4	overexpressed	Nedd4
107	Srpk1	overexpressed	Srpk1
109	Gpc1	overexpressed	Gpc1
112	Ptk2	overexpressed	Ptk2
118	Thsd7a	overexpressed	Thsd7a
123	Crk	overexpressed	Crk
130	Akap12	overexpressed	Akap12
142	Pik3ca	overexpressed	Pik3ca
150	Itga6	overexpressed	Itga6
160	Nav3	overexpressed	Nav3
169	Sptbn1	overexpressed	Sptbn1
171	Grb2	overexpressed	Grb2
177	Ctnnb1	overexpressed	Ctnnb1
1	Flt1	underexpressed	Flt1
13	Pik3cg	underexpressed	Pik3cg
14	Kdr	underexpressed	Kdr
19	Tie1	underexpressed	Tie1
20	Tinagl1	underexpressed	Tinagl1
22	Figf	underexpressed	Figf
24	Gpr182	underexpressed	Gpr182
25	Axl	underexpressed	Axl
28	Prrx1	underexpressed	Prrx1
29	Serpine1	underexpressed	Serpine1
30	Eng	underexpressed	Eng
31	Fgfr4	underexpressed	Fgfr4
32	Plcg2	underexpressed	Plcg2
35	Flt4	underexpressed	Flt4
36	Epas1	underexpressed	Epas1
37	Psg18	underexpressed	Psg18
38	Ctsq	underexpressed	Ctsq
39	Ankrd33b	underexpressed	Ankrd33b
43	Psg16	underexpressed	Psg16
44	Shc1	underexpressed	Shc1
45	Psg17	underexpressed	Psg17
46	Pdgfb	underexpressed	Pdgfb
47	Olfr78	underexpressed	Olfr78
49	Psg23	underexpressed	Psg23
50	Tenc1	underexpressed	Tenc1
53	Ptk7	underexpressed	Ptk7
55	Smad6	underexpressed	Smad6
57	Ceacam12	underexpressed	Ceacam12
59	Prl3b1	underexpressed	Prl3b1
60	Pcdh12	underexpressed	Pcdh12
61	She	underexpressed	She
63	Ctsr	underexpressed	Ctsr
65	Vstm4	underexpressed	Vstm4
67	Psg28	underexpressed	Psg28
70	Psg19	underexpressed	Psg19
71	Prl7b1	underexpressed	Prl7b1
72	Musk	underexpressed	Musk
74	Prl8a8	underexpressed	Prl8a8
75	Serpinb9g	underexpressed	Serpinb9g
77	Adrb1	underexpressed	Adrb1
78	Prl8a9	underexpressed	Prl8a9
79	Serpinb9b	underexpressed	Serpinb9b
80	Npr3	underexpressed	Npr3
81	Gm5155	underexpressed	Gm5155
82	Sox18	underexpressed	Sox18
86	Cryab	underexpressed	Cryab
88	Ror1	underexpressed	Ror1
89	Ceacam11	underexpressed	Ceacam11
90	Ttn	underexpressed	Ttn
91	Tek	underexpressed	Tek
93	Des	underexpressed	Des
95	Pecam1	underexpressed	Pecam1
97	Gpr56	underexpressed	Gpr56
98	Tpbpb	underexpressed	Tpbpb
99	Itga5	underexpressed	Itga5
100	Nos3	underexpressed	Nos3
101	Ctsj	underexpressed	Ctsj
102	Robo4	underexpressed	Robo4
110	Cyyr1	underexpressed	Cyyr1
113	Fam124b	underexpressed	Fam124b
114	Pdgfd	underexpressed	Pdgfd
115	Clec1a	underexpressed	Clec1a
116	Shc4	underexpressed	Shc4
117	Gja5	underexpressed	Gja5
119	Emcn	underexpressed	Emcn
120	Dll4	underexpressed	Dll4
121	Hck	underexpressed	Hck
122	Esam	underexpressed	Esam
127	Hgf	underexpressed	Hgf
128	S1pr1	underexpressed	S1pr1
129	Stc2	underexpressed	Stc2
132	Heg1	underexpressed	Heg1
133	Rgs9	underexpressed	Rgs9
134	Ptk2b	underexpressed	Ptk2b
135	Igfbp3	underexpressed	Igfbp3
137	Esm1	underexpressed	Esm1
139	Kcnj8	underexpressed	Kcnj8
141	Lgr5	underexpressed	Lgr5
145	Chrm4	underexpressed	Chrm4
146	Mctp2	underexpressed	Mctp2
147	Cdh5	underexpressed	Cdh5
149	Znf792	underexpressed	Znf792
151	Gpr116	underexpressed	Gpr116
153	Erg	underexpressed	Erg
154	Clec14a	underexpressed	Clec14a
156	Kcnj4	underexpressed	Kcnj4
157	Wnt2	underexpressed	Wnt2
159	Eltd1	underexpressed	Eltd1
161	Spag4	underexpressed	Spag4
162	Sv2c	underexpressed	Sv2c
163	Myct1	underexpressed	Myct1
164	Ghrh	underexpressed	Ghrh
167	Mmrn2	underexpressed	Mmrn2
172	Chrne	underexpressed	Chrne
174	Ecscr	underexpressed	Ecscr
175	Hey2	underexpressed	Hey2
176	Angpt2	underexpressed	Angpt2
