# Supplementary material for: Motor neurons control blood vessel patterning in the developing spinal cord
Source: Nat Commun. 2017 Mar 6;8:14583. doi: 10.1038/ncomms14583 (PMC5343469; doi:10.1038/ncomms14583)
Supplement: Supplementary Data 5 — Housekeeping genes used for classifying expression levels in MNs of potential VEGF and Flt1 regulators. [file ncomms14583-s8.xlsx]

## Sheet: housekeeping genes
Supplementary Data 5: Housekeeping genes used for classifying expression levels of genes in question.
genes	accession number
AAAS	NM_015665
AAGAB	NM_024666
AAMP	NM_001087
AAR2	NM_015511
AARS	NM_001605
AARS2	NM_020745
AARSD1	NM_001261434
AASDHPPT	NM_015423
AATF	NM_012138
ABCB10	NM_012089
ABCB7	NM_004299
ABCD3	NM_002858
ABCE1	NM_002940
ABCF1	NM_001090
ABCF2	NM_005692
ABCF3	NM_018358
ABHD10	NM_018394
ABHD12	NM_015600
ABHD13	NM_032859
ABHD14A	NM_015407
ABHD16A	NM_021160
ABHD4	NM_022060
ABHD8	NM_024527
ABI1	NM_005470
ABT1	NM_013375
ACAD9	NM_014049
ACADVL	NM_000018
ACAP3	NM_030649
ACBD3	NM_022735
ACBD5	NM_145698
ACBD6	NM_032360
ACIN1	NM_014977
ACLY	NM_001096
ACOT13	NM_018473
ACOT8	NM_005469
ACOT9	NM_001033583
ACOX1	NM_004035
ACOX3	NM_003501
ACP1	NM_004300
ACSF3	NM_174917
ACSL3	NM_004457
ACSS2	NM_001242393
ACTR10	NM_018477
ACTR1A	NM_005736
ACTR1B	NM_005735
ACTR5	NM_024855
ACTR8	NM_022899
ACVR1	NM_001105
ACVR1B	NM_004302
ADCK2	NM_052853
ADCK4	NM_024876
ADH5	NM_000671
ADI1	NM_018269
ADIPOR1	NM_015999
ADIPOR2	NM_024551
ADK	NM_001123
ADNP	NM_015339
ADO	NM_032804
ADPRH	NM_001125
ADPRHL2	NM_017825
ADPRM	NM_020233
ADSL	NM_000026
AES	NM_001130
AFF4	NM_014423
AFTPH	NM_017657
AGFG1	NM_004504
AGGF1	NM_018046
AGPAT1	NM_006411
AGPAT3	NM_020132
AGPAT6	NM_178819
AGPS	NM_003659
AHCY	NM_000687
AHSA1	NM_012111
AIMP1	NM_004757
AIP	NM_003977
AK2	NM_001625
AK3	NM_016282
AKAP8	NM_005858
AKAP9	NM_005751
AKIP1	NM_020642
AKIRIN1	NM_024595
AKIRIN2	NM_018064
AKR1A1	NM_006066
AKR7A2	NM_003689
AKT1	NM_005163
AKT1S1	NM_032375
AKTIP	NM_022476
ALAD	NM_000031
ALDH3A2	NM_000382
ALDH9A1	NM_000696
ALG11	NM_001004127
ALG5	NM_013338
ALG8	NM_024079
ALG9	NM_024740
ALKBH1	NM_006020
ALKBH2	NM_001001655
ALKBH3	NM_139178
ALKBH5	NM_017758
ALS2	NM_020919
ALYREF	NM_005782
AMBRA1	NM_017749
AMD1	NM_001634
ANAPC10	NM_014885
ANAPC11	NM_016476
ANAPC13	NM_015391
ANAPC15	NM_014042
ANAPC16	NM_173473
ANAPC2	NM_013366
ANAPC5	NM_016237
ANAPC7	NM_016238
ANKFY1	NM_016376
ANKH	NM_054027
ANKHD1	NM_017747
ANKHD1-EIF4EBP3	NM_020690
ANKRD10	NM_017664
ANKRD17	NM_032217
ANKRD28	NM_001195098
ANKRD39	NM_016466
ANKRD46	NM_198401
ANO6	NM_001025356
ANP32A	NM_006305
ANP32B	NM_006401
ANP32C	NM_012403
ANP32E	NM_030920
ANXA6	NM_001155
ANXA7	NM_001156
AP1B1	NM_001127
AP1G1	NM_001128
AP1M1	NM_032493
AP2A1	NM_014203
AP2A2	NM_012305
AP2M1	NM_004068
AP2S1	NM_004069
AP3B1	NM_003664
AP3D1	NM_003938
AP3M1	NM_012095
AP3S1	NM_001284
AP3S2	NM_005829
AP4B1	NM_006594
AP5M1	NM_018229
APEH	NM_001640
APEX1	NM_001641
APEX2	NM_014481
APH1A	NM_016022
API5	NM_006595
APIP	NM_015957
APOA1BP	NM_144772
APOL2	NM_030882
APOOL	NM_198450
APOPT1	NM_032374
APPL2	NM_018171
APTX	NM_175069
ARAF	NM_001256197
ARCN1	NM_001655
ARF1	NM_001658
ARF5	NM_001662
ARF6	NM_001663
ARFGAP2	NM_032389
ARFGAP3	NM_014570
ARFGEF2	NM_006420
ARFIP1	NM_014447
ARFIP2	NM_012402
ARFRP1	NM_003224
ARHGAP35	NM_004491
ARHGAP5	NM_001173
ARHGDIA	NM_004309
ARHGEF10L	NM_018125
ARHGEF11	NM_014784
ARHGEF40	NM_018071
ARIH1	NM_005744
ARIH2	NM_006321
ARIH2OS	NM_001123040
ARL1	NM_001177
ARL14EP	NM_152316
ARL5A	NM_012097
ARL6IP4	NM_016638
ARL8A	NM_138795
ARL8B	NM_018184
ARMC1	NM_018120
ARMC10	NM_031905
ARMC5	NM_024742
ARMC6	NM_033415
ARMC7	NM_024585
ARMC8	NM_014154
ARMCX3	NM_016607
ARMCX5	NM_022838
ARNT	NM_001668
ARPC1A	NM_006409
ARPC2	NM_005731
ARPC5L	NM_030978
ARV1	NM_022786
ASB1	NM_001040445
ASB6	NM_001202403
ASB7	NM_198243
ASB8	NM_024095
ASCC1	NM_001198798
ASCC3	NM_006828
ASF1A	NM_014034
ASH2L	NM_004674
ASNA1	NM_004317
ASNSD1	NM_019048
ASPSCR1	NM_024083
ASUN	NM_018164
ASXL1	NM_001164603
ATAD1	NM_032810
ATAD3A	NM_018188
ATE1	NM_007041
ATF1	NM_005171
ATF2	NM_001880
ATF4	NM_001675
ATF6	NM_007348
ATF7	NM_001206682
ATF7IP	NM_018179
ATG12	NM_004707
ATG13	NM_014741
ATG16L1	NM_017974
ATG2A	NM_015104
ATG2B	NM_018036
ATG3	NM_022488
ATG4B	NM_013325
ATG4D	NM_032885
ATG5	NM_004849
ATG7	NM_006395
ATIC	NM_004044
ATL2	NM_022374
ATMIN	NM_015251
ATOX1	NM_004045
ATP2C1	NM_014382
ATP5A1	NM_004046
ATP5B	NM_001686
ATP5C1	NM_005174
ATP5D	NM_001687
ATP5F1	NM_001688
ATP5G2	NM_005176
ATP5G3	NM_001689
ATP5H	NM_006356
ATP5J	NM_001685
ATP5J2	NM_004889
ATP5J2-PTCD1	NM_001198879
ATP5L	NM_006476
ATP5O	NM_001697
ATP5S	NM_015684
ATP5SL	NM_018035
ATP6AP1	NM_001183
ATP6V0A2	NM_012463
ATP6V0B	NM_004047
ATP6V0C	NM_001694
ATP6V0D1	NM_004691
ATP6V0E1	NM_003945
ATP6V1C1	NM_001695
ATP6V1D	NM_015994
ATP6V1E1	NM_001696
ATP6V1F	NM_004231
ATP6V1G1	NM_004888
ATP6V1H	NM_015941
ATPAF2	NM_145691
ATPIF1	NM_016311
ATRAID	NM_016085
ATRN	NM_139321
ATXN10	NM_013236
ATXN1L	NM_001137675
ATXN2	NM_002973
ATXN2L	NM_007245
ATXN7L3	NM_020218
ATXN7L3B	NM_001136262
AUH	NM_001698
AUP1	NM_181575
AURKAIP1	NM_017900
AXIN1	NM_003502
AZI2	NM_022461
AZIN1	NM_015878
B3GALT6	NM_080605
B4GALT3	NM_003779
B4GALT5	NM_004776
B4GALT7	NM_007255
BABAM1	NM_014173
BAD	NM_004322
BAG1	NM_004323
BAG4	NM_004874
BAG6	NM_004639
BAHD1	NM_014952
BANF1	NM_003860
BAP1	NM_004656
BAZ1B	NM_032408
BBS4	NM_001252678
BCAP29	NM_018844
BCAP31	NM_005745
BCAS2	NM_005872
BCAT2	NM_001190
BCCIP	NM_016567
BCKDHA	NM_000709
BCKDK	NM_005881
BCL2L1	NM_001191
BCL2L13	NM_015367
BCL2L2-PABPN1	NM_001199864
BCL7B	NM_001707
BCLAF1	NM_014739
BCS1L	NM_004328
BECN1	NM_003766
BFAR	NM_016561
BIRC2	NM_001166
BIVM-ERCC5	NM_001204425
BLMH	NM_000386
BLOC1S1	NM_001487
BLOC1S2	NM_173809
BLOC1S3	NM_212550
BLOC1S4	NM_018366
BLOC1S6	NM_012388
BLZF1	NM_003666
BMI1	NM_005180
BMS1	NM_014753
BNIP1	NM_001205
BNIP2	NM_004330
BOD1	NM_138369
BOLA1	NM_016074
BOLA3	NM_001035505
BPGM	NM_001724
BPNT1	NM_006085
BPTF	NM_004459
BRAT1	NM_152743
BRD2	NM_005104
BRD4	NM_014299
BRD7	NM_013263
BRD9	NM_023924
BRE	NM_004899
BRF1	NM_001519
BRF2	NM_018310
BRIX1	NM_018321
BRK1	NM_018462
BRMS1	NM_015399
BRPF1	NM_004634
BRPF3	NM_015695
BSDC1	NM_018045
BSG	NM_001728
BTBD2	NM_017797
BTD	NM_000060
BTF3	NM_001207
BUB3	NM_004725
BZW1	NM_014670
C10orf12	NM_015652
C10orf2	NM_021830
C10orf76	NM_024541
C10orf88	NM_024942
C11orf1	NM_022761
C11orf24	NM_022338
C11orf31	NM_170746
C11orf57	NM_018195
C11orf58	NM_014267
C11orf73	NM_016401
C11orf83	NM_001085372
C12orf10	NM_021640
C12orf23	NM_152261
C12orf29	NM_001009894
C12orf44	NM_021934
C12orf45	NM_152318
C12orf5	NM_020375
C12orf52	NM_032848
C12orf57	NM_138425
C12orf65	NM_152269
C12orf66	NM_152440
C14orf1	NM_007176
C14orf119	NM_017924
C14orf142	NM_032490
C14orf166	NM_016039
C14orf2	NM_004894
C14orf28	NM_001017923
C15orf38-AP3S2	NM_001199058
C15orf57	NM_052849
C16orf13	NM_032366
C16orf62	NM_020314
C16orf72	NM_014117
C16orf91	NM_001272051
C17orf49	NM_174893
C17orf51	NM_001113434
C17orf58	NM_181656
C17orf59	NM_017622
C17orf70	NM_025161
C17orf85	NM_001114118
C18orf21	NM_031446
C18orf25	NM_145055
C18orf32	NM_001035005
C18orf8	NM_013326
C19orf43	NM_024038
C19orf53	NM_014047
C19orf60	NM_001100418
C19orf70	NM_205767
C1GALT1	NM_020156
C1QBP	NM_001212
C1orf109	NM_017850
C1orf122	NM_198446
C1orf123	NM_017887
C1orf174	NM_207356
C1orf43	NM_015449
C1orf50	NM_024097
C1orf52	NM_198077
C20orf111	NM_016470
C20orf24	NM_018840
C21orf2	NM_004928
C21orf33	NM_004649
C21orf59	NM_021254
C22orf28	NM_014306
C22orf29	NM_024627
C22orf32	NM_033318
C2orf47	NM_024520
C2orf49	NM_024093
C2orf69	NM_153689
C2orf74	NM_001143960
C2orf76	NM_001017927
C3orf17	NM_015412
C3orf37	NM_020187
C3orf38	NM_173824
C3orf58	NM_173552
C4orf27	NM_017867
C4orf3	NM_001001701
C4orf52	NM_001145432
C5orf15	NM_020199
C5orf24	NM_152409
C6orf1	NM_178508
C6orf106	NM_022758
C6orf120	NM_001029863
C6orf136	NM_145029
C6orf226	NM_001008739
C6orf47	NM_021184
C6orf57	NM_145267
C6orf62	NM_030939
C6orf89	NM_152734
C7orf25	NM_024054
C7orf26	NM_024067
C7orf49	NM_024033
C7orf50	NM_032350
C7orf55	NM_197964
C7orf55-LUC7L2	NM_001244584
C7orf73	NM_001130929
C8orf33	NM_023080
C8orf40	NM_138436
C8orf59	NM_001099670
C8orf76	NM_032847
C8orf82	NM_001001795
C9orf123	NM_033428
C9orf16	NM_024112
C9orf37	NM_032937
C9orf64	NM_032307
C9orf69	NM_152833
C9orf78	NM_016520
C9orf89	NM_032310
CAB39	NM_016289
CALCOCO2	NM_005831
CALM1	NM_006888
CALR	NM_004343
CALU	NM_001219
CAMTA1	NM_001195563
CAMTA2	NM_015099
CANT1	NM_138793
CANX	NM_001746
CAPN1	NM_005186
CAPN7	NM_014296
CAPNS1	NM_001749
CAPRIN1	NM_005898
CAPZA2	NM_006136
CAPZB	NM_004930
CARKD	NM_018210
CARS	NM_001751
CARS2	NM_024537
CASC3	NM_007359
CASC4	NM_138423
CASP3	NM_004346
CASP7	NM_001227
CASP9	NM_001229
CBR4	NM_032783
CBX3	NM_007276
CBX5	NM_012117
CC2D1A	NM_017721
CC2D1B	NM_032449
CCAR1	NM_018237
CCBL1	NM_001122672
CCDC12	NM_144716
CCDC124	NM_138442
CCDC127	NM_145265
CCDC130	NM_030818
CCDC137	NM_199287
CCDC149	NM_173463
CCDC174	NM_016474
CCDC22	NM_014008
CCDC23	NM_199342
CCDC25	NM_018246
CCDC47	NM_020198
CCDC50	NM_174908
CCDC51	NM_024661
CCDC59	NM_014167
CCDC71	NM_022903
CCDC86	NM_024098
CCDC90A	NM_001031713
CCDC92	NM_025140
CCDC94	NM_018074
CCM2	NM_031443
CCNB1IP1	NM_021178
CCNDBP1	NM_012142
CCNG1	NM_004060
CCNH	NM_001239
CCNK	NM_001099402
CCNL1	NM_020307
CCNL2	NM_030937
CCNY	NM_145012
CCPG1	NM_004748
CCT3	NM_005998
CCT4	NM_006430
CCT5	NM_012073
CCT6A	NM_001762
CCT7	NM_006429
CCT8	NM_006585
CD164	NM_006016
CD320	NM_016579
CD46	NM_172350
CD63	NM_001780
CD81	NM_004356
CD82	NM_002231
CD99L2	NM_031462
CDC123	NM_006023
CDC16	NM_003903
CDC23	NM_004661
CDC27	NM_001256
CDC37	NM_007065
CDC37L1	NM_017913
CDC40	NM_015891
CDC42	NM_001791
CDC5L	NM_001253
CDIP1	NM_013399
CDIPT	NM_006319
CDK12	NM_015083
CDK13	NM_003718
CDK16	NM_006201
CDK2AP1	NM_004642
CDK4	NM_000075
CDK5RAP1	NM_016082
CDK8	NM_001260
CDK9	NM_001261
CDS2	NM_003818
CDV3	NM_017548
CDYL	NM_004824
CEBPG	NM_001806
CEBPZ	NM_005760
CECR5	NM_017829
CELF1	NM_006560
CENPB	NM_001810
CENPT	NM_025082
CEP104	NM_014704
CEP57	NM_001243777
CEP63	NM_025180
CERK	NM_022766
CERS2	NM_022075
CGGBP1	NM_003663
CHAMP1	NM_032436
CHCHD1	NM_203298
CHCHD2	NM_016139
CHCHD3	NM_017812
CHCHD4	NM_144636
CHCHD5	NM_032309
CHCHD7	NM_024300
CHD1L	NM_004284
CHD4	NM_001273
CHD8	NM_020920
CHERP	NM_006387
CHID1	NM_023947
CHKB	NM_005198
CHMP1A	NM_002768
CHMP2A	NM_014453
CHMP2B	NM_014043
CHMP4A	NM_014169
CHMP4B	NM_176812
CHMP5	NM_016410
CHMP6	NM_024591
CHP1	NM_007236
CHPT1	NM_020244
CHRAC1	NM_017444
CHST12	NM_018641
CHST7	NM_019886
CHTOP	NM_015607
CHUK	NM_001278
CHURC1	NM_145165
CHURC1-FNTB	NM_001202558
CIAO1	NM_004804
CIB1	NM_006384
CIC	NM_015125
CINP	NM_032630
CIR1	NM_004882
CIRH1A	NM_032830
CISD1	NM_018464
CISD2	NM_001008388
CISD3	NM_001136498
CKAP4	NM_006825
CLCC1	NM_015127
CLCN3	NM_001829
CLCN7	NM_001287
CLINT1	NM_014666
CLK3	NM_003992
CLNS1A	NM_001293
CLOCK	NM_004898
CLP1	NM_006831
CLPP	NM_006012
CLPTM1	NM_001294
CLPTM1L	NM_030782
CLPX	NM_006660
CLTA	NM_001833
CLTB	NM_001834
CLTC	NM_004859
CMAS	NM_018686
CMC1	NM_182523
CMC2	NM_020188
CMC4	NM_001018024
CMPK1	NM_016308
CNBP	NM_003418
CNIH	NM_005776
CNIH4	NM_014184
CNNM2	NM_199077
CNNM3	NM_017623
CNOT1	NM_016284
CNOT11	NM_017546
CNOT2	NM_014515
CNOT3	NM_014516
CNOT4	NM_013316
CNOT7	NM_013354
CNST	NM_152609
COA1	NM_018224
COA3	NM_001040431
COA4	NM_016565
COA5	NM_001008215
COA6	NM_001012985
COASY	NM_025233
COG1	NM_018714
COG2	NM_007357
COG3	NM_031431
COG4	NM_015386
COG7	NM_153603
COG8	NM_032382
COMMD1	NM_152516
COMMD10	NM_016144
COMMD3	NM_012071
COMMD3-BMI1	NM_001204062
COMMD5	NM_014066
COMMD6	NM_203495
COMMD7	NM_053041
COMMD9	NM_014186
COMT	NM_000754
COPA	NM_004371
COPB1	NM_016451
COPB2	NM_004766
COPE	NM_007263
COPG1	NM_016128
COPS2	NM_004236
COPS3	NM_003653
COPS4	NM_016129
COPS5	NM_006837
COPS6	NM_006833
COPS7A	NM_016319
COPS7B	NM_022730
COPS8	NM_006710
COPZ1	NM_016057
COQ10B	NM_025147
COQ2	NM_015697
COQ4	NM_016035
COQ5	NM_032314
COQ6	NM_182476
CORO1C	NM_014325
COX11	NM_004375
COX14	NM_032901
COX15	NM_004376
COX16	NM_016468
COX19	NM_001031617
COX20	NM_198076
COX4I1	NM_001861
COX5B	NM_001862
COX6B1	NM_001863
COX6C	NM_004374
COX7A2	NM_001865
COX7A2L	NM_004718
COX7C	NM_001867
COX8A	NM_004074
CPD	NM_001304
CPNE1	NM_003915
CPNE2	NM_152727
CPNE3	NM_003909
CPOX	NM_000097
CPSF2	NM_017437
CPSF3L	NM_017871
CPSF4	NM_006693
CPSF6	NM_007007
CPSF7	NM_024811
CRADD	NM_003805
CRBN	NM_016302
CRCP	NM_014478
CREB3	NM_006368
CREBZF	NM_001039618
CREG1	NM_003851
CRELD1	NM_015513
CRIPAK	NM_175918
CRIPT	NM_014171
CRK	NM_005206
CRKL	NM_005207
CRLS1	NM_019095
CRNKL1	NM_016652
CRTC2	NM_181715
CRY2	NM_021117
CSGALNACT2	NM_018590
CSNK1A1	NM_001892
CSNK1A1L	NM_145203
CSNK1D	NM_001893
CSNK1G3	NM_004384
CSNK2A3	NM_001256686
CSNK2B	NM_001320
CSRP2BP	NM_020536
CST3	NM_000099
CSTB	NM_000100
CSTF1	NM_001324
CSTF2T	NM_015235
CTAGE5	NM_005930
CTBP1	NM_001328
CTCF	NM_006565
CTDSP2	NM_005730
CTNNA1	NM_001903
CTNNB1	NM_001904
CTNNBIP1	NM_020248
CTNNBL1	NM_030877
CTNND1	NM_001085458
CTSA	NM_000308
CTSD	NM_001909
CTTN	NM_005231
CTU2	NM_001012759
CUEDC2	NM_024040
CUL1	NM_003592
CUL2	NM_003591
CUL4A	NM_003589
CUL4B	NM_003588
CUL5	NM_003478
CUTA	NM_015921
CUX1	NM_001913
CWC15	NM_016403
CWC22	NM_020943
CWC25	NM_017748
CXXC1	NM_014593
CXXC5	NM_016463
CXorf40A	NM_178124
CXorf40B	NM_001013845
CXorf56	NM_001170569
CYB5B	NM_030579
CYB5D2	NM_001254755
CYB5R3	NM_000398
CYC1	NM_001916
CYFIP1	NM_014608
CYHR1	NM_138496
CYP2U1	NM_183075
D2HGDH	NM_152783
DAD1	NM_001344
DAG1	NM_004393
DAGLB	NM_139179
DALRD3	NM_018114
DAP3	NM_004632
DARS	NM_001349
DARS2	NM_018122
DAXX	NM_001350
DAZAP1	NM_018959
DBT	NM_001918
DCAF10	NM_024345
DCAF11	NM_025230
DCAF12	NM_015397
DCAF13	NM_015420
DCAF5	NM_003861
DCAF7	NM_005828
DCAF8	NM_015726
DCAKD	NM_024819
DCTD	NM_001921
DCTN2	NM_006400
DCTN3	NM_007234
DCTN4	NM_016221
DCTN5	NM_032486
DCTN6	NM_006571
DCTPP1	NM_024096
DCUN1D3	NM_173475
DCUN1D4	NM_015115
DCUN1D5	NM_032299
DDA1	NM_024050
DDB1	NM_001923
DDB2	NM_000107
DDOST	NM_005216
DDRGK1	NM_023935
DDX1	NM_004939
DDX10	NM_004398
DDX17	NM_006386
DDX18	NM_006773
DDX19A	NM_018332
DDX19B	NM_007242
DDX21	NM_004728
DDX23	NM_004818
DDX24	NM_020414
DDX27	NM_017895
DDX39B	NM_004640
DDX3X	NM_001356
DDX41	NM_016222
DDX42	NM_007372
DDX46	NM_014829
DDX47	NM_016355
DDX49	NM_019070
DDX54	NM_024072
DDX56	NM_019082
DDX59	NM_001031725
DEDD	NM_032998
DEF8	NM_017702
DEGS1	NM_003676
DEK	NM_003472
DENND1A	NM_020946
DENND4A	NM_005848
DENR	NM_003677
DERA	NM_015954
DERL1	NM_024295
DERL2	NM_016041
DESI1	NM_015704
DEXI	NM_014015
DFFA	NM_004401
DGCR14	NM_022719
DGCR2	NM_001173533
DGCR6L	NM_033257
DHPS	NM_001930
DHRS12	NM_024705
DHRS7B	NM_015510
DHX15	NM_001358
DHX16	NM_003587
DHX29	NM_019030
DHX30	NM_014966
DHX32	NM_018180
DHX33	NM_020162
DHX36	NM_020865
DHX38	NM_014003
DHX8	NM_004941
DHX9	NM_001357
DIABLO	NM_019887
DIDO1	NM_022105
DIEXF	NM_014388
DIMT1	NM_014473
DIRC2	NM_032839
DIS3	NM_014953
DIS3L2	NM_152383
DKC1	NM_001363
DLD	NM_000108
DLG1	NM_004087
DLGAP4	NM_183006
DLST	NM_001933
DMAP1	NM_019100
DNAAF2	NM_018139
DNAJA2	NM_005880
DNAJA3	NM_005147
DNAJB11	NM_016306
DNAJB12	NM_017626
DNAJB9	NM_012328
DNAJC10	NM_018981
DNAJC11	NM_018198
DNAJC14	NM_032364
DNAJC17	NM_018163
DNAJC19	NM_145261
DNAJC2	NM_014377
DNAJC21	NM_194283
DNAJC3	NM_006260
DNAJC4	NM_005528
DNAJC5	NM_025219
DNAJC7	NM_003315
DNAJC8	NM_014280
DNAJC9	NM_015190
DNASE2	NM_001375
DNLZ	NM_001080849
DNM1L	NM_005690
DNM2	NM_004945
DNTTIP1	NM_052951
DNTTIP2	NM_014597
DOHH	NM_031304
DOLK	NM_014908
DPAGT1	NM_001382
DPH1	NM_001383
DPH2	NM_001384
DPH3	NM_206831
DPH5	NM_015958
DPM1	NM_003859
DPP7	NM_013379
DPY30	NM_032574
DR1	NM_001938
DRAM2	NM_178454
DRAP1	NM_006442
DRG2	NM_001388
DROSHA	NM_013235
DSCR3	NM_006052
DTWD1	NM_020234
DUSP11	NM_003584
DUSP14	NM_007026
DUSP16	NM_030640
DUSP22	NM_020185
DUT	NM_001948
DVL3	NM_004423
DYM	NM_017653
DYNC1LI1	NM_016141
DYNLL2	NM_080677
DYNLRB1	NM_014183
DYNLT1	NM_006519
E2F4	NM_001950
E4F1	NM_004424
EAF1	NM_033083
EAPP	NM_018453
EARS2	NM_001083614
EBAG9	NM_004215
EBNA1BP2	NM_006824
ECD	NM_007265
ECH1	NM_001398
ECHDC1	NM_001002030
ECHS1	NM_004092
ECI1	NM_001919
ECI2	NM_006117
ECSIT	NM_016581
EDC3	NM_025083
EDC4	NM_014329
EDEM3	NM_025191
EDF1	NM_003792
EED	NM_003797
EEF1B2	NM_001959
EEF1E1	NM_004280
EEF2	NM_001961
EEFSEC	NM_021937
EFCAB14	NM_014774
EFHA1	NM_152726
EFR3A	NM_015137
EFTUD1	NM_024580
EFTUD2	NM_004247
EGLN2	NM_053046
EHMT1	NM_024757
EI24	NM_004879
EID2	NM_153232
EIF1	NM_005801
EIF1AD	NM_032325
EIF1B	NM_005875
EIF2A	NM_032025
EIF2AK1	NM_014413
EIF2AK3	NM_004836
EIF2AK4	NM_001013703
EIF2B2	NM_014239
EIF2B3	NM_020365
EIF2B4	NM_015636
EIF2B5	NM_003907
EIF2D	NM_006893
EIF2S1	NM_004094
EIF2S2	NM_003908
EIF3A	NM_003750
EIF3B	NM_003751
EIF3D	NM_003753
EIF3E	NM_001568
EIF3G	NM_003755
EIF3H	NM_003756
EIF3I	NM_003757
EIF3J	NM_003758
EIF3K	NM_013234
EIF3L	NM_016091
EIF3M	NM_006360
EIF4A1	NM_001416
EIF4A3	NM_014740
EIF4E2	NM_004846
EIF4G1	NM_004953
EIF4G2	NM_001418
EIF4G3	NM_003760
EIF4H	NM_022170
EIF5	NM_001969
EIF5A	NM_001970
EIF5AL1	NM_001099692
EIF5B	NM_015904
EIF6	NM_002212
ELAC2	NM_018127
ELAVL1	NM_001419
ELF2	NM_006874
ELK1	NM_005229
ELK4	NM_001973
ELL2	NM_012081
ELMOD3	NM_032213
ELOVL1	NM_022821
ELP2	NM_018255
ELP3	NM_018091
ELP4	NM_019040
ELP6	NM_001031703
EMC1	NM_015047
EMC10	NM_175063
EMC2	NM_014673
EMC3	NM_018447
EMC4	NM_016454
EMC6	NM_031298
EMC7	NM_020154
EMC8	NM_006067
EMC9	NM_016049
EMD	NM_000117
EMG1	NM_006331
ENDOG	NM_004435
ENOPH1	NM_021204
ENSA	NM_004436
ENTPD4	NM_004901
ENTPD6	NM_001247
ENY2	NM_020189
EPC1	NM_025209
EPM2AIP1	NM_014805
EPN1	NM_013333
EPRS	NM_004446
ERAL1	NM_005702
ERAP1	NM_016442
ERCC1	NM_001983
ERCC2	NM_000400
ERCC3	NM_000122
ERCC5	NM_000123
ERGIC2	NM_016570
ERGIC3	NM_015966
ERH	NM_004450
ERI3	NM_024066
ERICH1	NM_207332
ERLEC1	NM_015701
ERO1L	NM_014584
ERP44	NM_015051
ESD	NM_001984
ESF1	NM_016649
ETF1	NM_004730
ETFA	NM_000126
ETFB	NM_001985
ETV6	NM_001987
EWSR1	NM_005243
EXD2	NM_018199
EXOC1	NM_018261
EXOC2	NM_018303
EXOC3	NM_007277
EXOC4	NM_021807
EXOC7	NM_015219
EXOC8	NM_175876
EXOSC1	NM_016046
EXOSC10	NM_002685
EXOSC2	NM_014285
EXOSC4	NM_019037
EXOSC7	NM_015004
EXOSC8	NM_181503
EXT2	NM_207122
EXTL3	NM_001440
FADD	NM_003824
FAF1	NM_007051
FAF2	NM_014613
FAHD1	NM_031208
FAM104B	NM_138362
FAM108A1	NM_031213
FAM108B1	NM_016014
FAM114A2	NM_018691
FAM118B	NM_024556
FAM120A	NM_014612
FAM120AOS	NM_198841
FAM120B	NM_032448
FAM122A	NM_138333
FAM127B	NM_001078172
FAM134A	NM_024293
FAM134C	NM_178126
FAM136A	NM_032822
FAM149B1	NM_173348
FAM160A2	NM_032127
FAM160B1	NM_020940
FAM160B2	NM_022749
FAM162A	NM_014367
FAM168B	NM_001009993
FAM173A	NM_023933
FAM173B	NM_001258388
FAM174A	NM_198507
FAM175B	NM_032182
FAM177A1	NM_173607
FAM178A	NM_001243770
FAM192A	NM_024946
FAM199X	NM_207318
FAM200A	NM_145111
FAM204A	NM_022063
FAM206A	NM_017832
FAM208B	NM_017782
FAM20B	NM_014864
FAM210B	NM_080821
FAM32A	NM_014077
FAM35A	NM_019054
FAM3A	NM_021806
FAM50A	NM_004699
FAM50B	NM_012135
FAM58A	NM_152274
FAM63A	NM_018379
FAM73B	NM_032809
FAM8A1	NM_016255
FAM96A	NM_032231
FAM96B	NM_016062
FAM98A	NM_015475
FARS2	NM_006567
FARSA	NM_004461
FARSB	NM_005687
FASTK	NM_006712
FASTKD2	NM_014929
FASTKD5	NM_021826
FBRSL1	NM_001142641
FBXL15	NM_024326
FBXL17	NM_001163315
FBXL3	NM_012158
FBXL4	NM_012160
FBXL5	NM_012161
FBXL6	NM_012162
FBXO11	NM_025133
FBXO18	NM_032807
FBXO22	NM_012170
FBXO28	NM_015176
FBXO3	NM_012175
FBXO38	NM_030793
FBXO42	NM_018994
FBXO45	NM_001105573
FBXO6	NM_018438
FBXO7	NM_012179
FBXW11	NM_012300
FBXW2	NM_012164
FBXW4	NM_022039
FBXW5	NM_018998
FBXW7	NM_001257069
FCF1	NM_015962
FDFT1	NM_004462
FDPS	NM_002004
FDX1	NM_004109
FECH	NM_000140
FEM1C	NM_020177
FEN1	NM_004111
FEZ2	NM_005102
FGFR1OP2	NM_015633
FH	NM_000143
FIBP	NM_004214
FICD	NM_007076
FIP1L1	NM_030917
FIS1	NM_016068
FIZ1	NM_032836
FKBP3	NM_002013
FKBP8	NM_012181
FKBPL	NM_022110
FKRP	NM_024301
FLAD1	NM_025207
FLCN	NM_144606
FLOT1	NM_005803
FLOT2	NM_004475
FNDC3A	NM_014923
FNTA	NM_002027
FNTB	NM_002028
FOPNL	NM_144600
FOXK2	NM_004514
FOXP4	NM_138457
FOXRED1	NM_017547
FPGS	NM_004957
FPGT	NM_003838
FRA10AC1	NM_145246
FTO	NM_001080432
FTSJ1	NM_012280
FTSJ2	NM_013393
FTSJ3	NM_017647
FTSJD1	NM_018348
FTSJD2	NM_015050
FUBP1	NM_003902
FUK	NM_145059
FUNDC2	NM_023934
FXN	NM_000144
FYTTD1	NM_032288
FZR1	NM_016263
G3BP1	NM_005754
GAA	NM_000152
GABARAP	NM_007278
GABARAPL2	NM_007285
GABPB1	NM_002041
GADD45GIP1	NM_052850
GALK2	NM_002044
GALNS	NM_000512
GALNT1	NM_020474
GALNT2	NM_004481
GALT	NM_000155
GANAB	NM_198334
GAPVD1	NM_015635
GARS	NM_002047
GART	NM_000819
GATAD2A	NM_017660
GATAD2B	NM_020699
GATC	NM_176818
GBA	NM_000157
GBA2	NM_020944
GBF1	NM_004193
GCC1	NM_024523
GCDH	NM_000159
GCLC	NM_001498
GCLM	NM_002061
GDE1	NM_016641
GDI2	NM_001494
GDPGP1	NM_001013657
GEMIN7	NM_024707
GEMIN8	NM_017856
GET4	NM_015949
GFER	NM_005262
GFM1	NM_024996
GFOD2	NM_001243650
GGCT	NM_001199816
GGNBP2	NM_024835
GGT7	NM_178026
GHDC	NM_001142623
GHITM	NM_014394
GID8	NM_017896
GINM1	NM_138785
GIPC1	NM_005716
GLCE	NM_015554
GLE1	NM_001499
GLG1	NM_012201
GLI4	NM_138465
GLO1	NM_006708
GLRX2	NM_001243399
GLRX3	NM_006541
GLRX5	NM_016417
GLT8D1	NM_018446
GLTP	NM_016433
GLTPD1	NM_001029885
GLYR1	NM_032569
GMPPA	NM_013335
GMPR2	NM_016576
GNB1	NM_002074
GNB2	NM_005273
GNE	NM_005476
GNL2	NM_013285
GNL3	NM_014366
GNPAT	NM_014236
GNPDA1	NM_005471
GNPNAT1	NM_198066
GNPTG	NM_032520
GNS	NM_002076
GOLGA1	NM_002077
GOLGA2	NM_004486
GOLGA3	NM_005895
GOLGA5	NM_005113
GOLGA7	NM_016099
GOLGB1	NM_004487
GOLPH3	NM_022130
GOLT1B	NM_016072
GOPC	NM_020399
GORASP1	NM_031899
GORASP2	NM_015530
GOSR1	NM_004871
GOSR2	NM_004287
GPAA1	NM_003801
GPANK1	NM_033177
GPATCH4	NM_015590
GPBP1	NM_022913
GPBP1L1	NM_021639
GPHN	NM_020806
GPI	NM_000175
GPKOW	NM_015698
GPN1	NM_007266
GPN2	NM_018066
GPN3	NM_016301
GPR107	NM_020960
GPR108	NM_001080452
GPS1	NM_004127
GPS2	NM_004489
GPX4	NM_002085
GRAMD4	NM_015124
GRHPR	NM_012203
GRINA	NM_000837
GRIPAP1	NM_020137
GRPEL1	NM_025196
GRSF1	NM_002092
GRWD1	NM_031485
GSK3A	NM_019884
GSK3B	NM_002093
GSPT1	NM_002094
GSPT2	NM_018094
GSR	NM_000637
GSS	NM_000178
GSTK1	NM_001143681
GSTM4	NM_000850
GSTO1	NM_004832
GTDC2	NM_032806
GTF2A1	NM_015859
GTF2B	NM_001514
GTF2F1	NM_002096
GTF2F2	NM_004128
GTF2H1	NM_005316
GTF2H4	NM_001517
GTF2H5	NM_207118
GTF2I	NM_001518
GTF3A	NM_002097
GTF3C1	NM_001520
GTF3C2	NM_001521
GTF3C3	NM_012086
GTF3C5	NM_012087
GTF3C6	NM_138408
GTPBP10	NM_033107
GTPBP4	NM_012341
GTPBP5	NM_015666
GTPBP8	NM_014170
GUK1	NM_000858
GZF1	NM_022482
H1FX	NM_006026
H2AFV	NM_012412
H2AFX	NM_002105
H2AFY	NM_004893
H2AFZ	NM_002106
HADH	NM_005327
HADHA	NM_000182
HAGH	NM_005326
HARS	NM_002109
HARS2	NM_012208
HAT1	NM_003642
HAUS3	NM_024511
HAUS4	NM_017815
HAUS7	NM_017518
HAX1	NM_006118
HBP1	NM_012257
HBS1L	NM_006620
HCCS	NM_005333
HCFC1	NM_005334
HDAC2	NM_001527
HDAC3	NM_003883
HDAC6	NM_006044
HDAC8	NM_018486
HDDC3	NM_198527
HDGF	NM_004494
HDHD3	NM_031219
HDLBP	NM_005336
HEATR2	NM_017802
HEATR5A	NM_015473
HEBP1	NM_015987
HECTD3	NM_024602
HELZ	NM_014877
HEMK1	NM_016173
HERC4	NM_015601
HERPUD1	NM_014685
HERPUD2	NM_022373
HEXA	NM_000520
HEXDC	NM_173620
HEXIM1	NM_006460
HGS	NM_004712
HIAT1	NM_033055
HIATL1	NM_032558
HIBADH	NM_152740
HIGD1A	NM_014056
HIGD2A	NM_138820
HINFP	NM_015517
HINT1	NM_005340
HINT2	NM_032593
HIST1H2BC	NM_003526
HIVEP1	NM_002114
HMBS	NM_000190
HMG20A	NM_018200
HMG20B	NM_006339
HMGB1	NM_002128
HMGN3	NM_004242
HMGXB3	NM_014983
HMGXB4	NM_001003681
HMOX2	NM_002134
HN1L	NM_144570
HNRNPA0	NM_006805
HNRNPA2B1	NM_002137
HNRNPAB	NM_004499
HNRNPC	NM_004500
HNRNPD	NM_002138
HNRNPF	NM_004966
HNRNPH1	NM_005520
HNRNPH2	NM_019597
HNRNPK	NM_002140
HNRNPL	NM_001533
HNRNPM	NM_005968
HNRNPR	NM_005826
HNRNPU	NM_004501
HNRNPUL1	NM_007040
HNRNPUL2	NM_001079559
HNRPDL	NM_031372
HNRPLL	NM_138394
HP1BP3	NM_016287
HPS1	NM_000195
HPS6	NM_024747
HS1BP3	NM_022460
HS2ST1	NM_012262
HS6ST1	NM_004807
HSBP1	NM_001537
HSCB	NM_172002
HSD17B10	NM_004493
HSD17B12	NM_016142
HSD17B4	NM_000414
HSPA14	NM_016299
HSPA4	NM_002154
HSPA5	NM_005347
HSPA8	NM_006597
HSPA9	NM_004134
HSPBP1	NM_012267
HSPE1-MOB4	NM_001202485
HTATIP2	NM_006410
HTRA2	NM_013247
HTT	NM_002111
HUS1	NM_004507
HUWE1	NM_031407
HYOU1	NM_006389
HYPK	NM_016400
IAH1	NM_001039613
IARS	NM_002161
IARS2	NM_018060
IBA57	NM_001010867
IBTK	NM_015525
ICK	NM_014920
ICMT	NM_012405
ICT1	NM_001545
IDE	NM_001165946
IDH3A	NM_005530
IDH3B	NM_006899
IDH3G	NM_004135
IDI1	NM_004508
IER3IP1	NM_016097
IFNAR1	NM_000629
IFNGR1	NM_000416
IFRD1	NM_001550
IFT27	NM_006860
IKZF5	NM_001271840
IL13RA1	NM_001560
IL6ST	NM_002184
ILF2	NM_004515
ILKAP	NM_030768
ILVBL	NM_006844
IMMT	NM_006839
IMP3	NM_018285
IMP4	NM_033416
IMPAD1	NM_017813
INF2	NM_022489
ING1	NM_198217
INO80B	NM_031288
INO80E	NM_173618
INPP5A	NM_005539
INPP5K	NM_016532
INSIG2	NM_016133
INTS1	NM_001080453
INTS10	NM_018142
INTS12	NM_020395
INTS3	NM_023015
INTS4	NM_033547
INVS	NM_014425
IP6K1	NM_153273
IP6K2	NM_001190316
IPO7	NM_006391
IPO8	NM_006390
IPO9	NM_018085
IRAK1	NM_001569
IREB2	NM_004136
IRF2BP1	NM_015649
IRF2BP2	NM_182972
IRF2BPL	NM_024496
IRGQ	NM_001007561
ISCU	NM_014301
ISOC2	NM_024710
IST1	NM_001270977
ISY1	NM_020701
ISY1-RAB43	NM_001204890
ITCH	NM_031483
ITFG1	NM_030790
ITFG3	NM_032039
ITGB1	NM_002211
ITGB1BP1	NM_022334
ITM2B	NM_021999
ITPA	NM_033453
ITPK1	NM_014216
ITPKC	NM_025194
ITPRIPL2	NM_001034841
IVNS1ABP	NM_006469
IWS1	NM_017969
JAGN1	NM_032492
JAK1	NM_002227
JKAMP	NM_016475
JMJD4	NM_023007
JMJD6	NM_015167
JMJD7	NM_001114632
JMJD8	NM_001005920
JOSD2	NM_138334
JTB	NM_006694
JUND	NM_005354
KANSL2	NM_017822
KANSL3	NM_001115016
KARS	NM_005548
KAT2B	NM_003884
KAT5	NM_006388
KAT8	NM_032188
KBTBD2	NM_015483
KBTBD4	NM_016506
KBTBD7	NM_032138
KCMF1	NM_020122
KCTD20	NM_173562
KCTD21	NM_001029859
KCTD6	NM_153331
KDM2A	NM_012308
KDM4A	NM_014663
KDM5C	NM_004187
KDSR	NM_002035
KHDRBS1	NM_006559
KHNYN	NM_015299
KHSRP	NM_003685
KIAA0100	NM_014680
KIAA0141	NM_014773
KIAA0195	NM_014738
KIAA0196	NM_014846
KIAA0232	NM_014743
KIAA0319L	NM_024874
KIAA0391	NM_014672
KIAA0754	NM_015038
KIAA0947	NM_015325
KIAA1143	NM_020696
KIAA1191	NM_020444
KIAA1429	NM_015496
KIAA1430	NM_020827
KIAA1586	NM_020931
KIAA1704	NM_018559
KIAA1715	NM_030650
KIAA1919	NM_153369
KIAA1967	NM_021174
KIAA2013	NM_138346
KLC4	NM_138343
KLF3	NM_016531
KLF9	NM_001206
KLHDC2	NM_014315
KLHDC3	NM_057161
KLHL20	NM_014458
KLHL25	NM_022480
KLHL36	NM_024731
KLHL5	NM_015990
KLHL8	NM_020803
KPNA1	NM_002264
KPNB1	NM_002265
KRCC1	NM_016618
KRR1	NM_007043
KTI12	NM_138417
KTN1	NM_004986
KXD1	NM_024069
L3MBTL2	NM_031488
LACTB	NM_032857
LAGE3	NM_006014
LAMP1	NM_005561
LAMP2	NM_002294
LAMTOR1	NM_017907
LAMTOR2	NM_014017
LAMTOR3	NM_021970
LAMTOR4	NM_001008395
LAMTOR5	NM_006402
LAP3	NM_015907
LAPTM4A	NM_014713
LARP1	NM_015315
LARP4	NM_052879
LARP7	NM_015454
LARS2	NM_015340
LCOR	NM_032440
LDHA	NM_005566
LEMD2	NM_181336
LENG1	NM_024316
LEPROT	NM_017526
LETM1	NM_012318
LETMD1	NM_015416
LGALSL	NM_014181
LHPP	NM_022126
LIAS	NM_006859
LIG3	NM_002311
LIG4	NM_002312
LIN37	NM_019104
LIN54	NM_001115007
LIN7C	NM_018362
LINS	NM_001040616
LIPT1	NM_015929
LMAN1	NM_005570
LMBRD1	NM_018368
LMF2	NM_033200
LMO4	NM_006769
LNX2	NM_153371
LOC100129361	NM_001271592
LOC100289561	NM_001242713
LOC441155	NM_001271675
LOC729020	NM_001143909
LONP1	NM_004793
LONP2	NM_031490
LPCAT3	NM_005768
LPIN1	NM_145693
LPPR2	NM_022737
LRFN3	NM_024509
LRPAP1	NM_002337
LRPPRC	NM_133259
LRRC14	NM_014665
LRRC24	NM_001024678
LRRC28	NM_144598
LRRC40	NM_017768
LRRC41	NM_006369
LRRC42	NM_052940
LRRC47	NM_020710
LRRC57	NM_153260
LRRC59	NM_018509
LRRC8A	NM_019594
LRRFIP2	NM_017724
LRSAM1	NM_138361
LSG1	NM_018385
LSM1	NM_014462
LSM10	NM_032881
LSM14A	NM_015578
LSM14B	NM_144703
LSM2	NM_021177
LSM3	NM_014463
LSM4	NM_012321
LSM5	NM_012322
LSM6	NM_007080
LSM7	NM_016199
LSMD1	NM_032356
LSS	NM_002340
LTV1	NM_032860
LUC7L2	NM_016019
LUC7L3	NM_006107
LUZP6	NM_001128619
LYRM1	NM_020424
LYRM4	NM_020408
LYRM5	NM_001001660
LYSMD1	NM_212551
LYSMD3	NM_198273
LYSMD4	NM_152449
LZTR1	NM_006767
M6PR	NM_002355
MAD2L1BP	NM_014628
MAD2L2	NM_006341
MAEA	NM_005882
MAGED1	NM_006986
MAGEF1	NM_022149
MAGOH	NM_002370
MAGT1	NM_032121
MAK16	NM_032509
MALSU1	NM_138446
MAN1A2	NM_006699
MAN1B1	NM_016219
MAN2A2	NM_006122
MAN2B2	NM_015274
MAN2C1	NM_006715
MAP1LC3B2	NM_001085481
MAP2K1	NM_002755
MAP2K2	NM_030662
MAP2K5	NM_002757
MAP3K7	NM_003188
MAP4K4	NM_004834
MAPK1	NM_002745
MAPK1IP1L	NM_144578
MAPK6	NM_002748
MAPK8	NM_002750
MAPK9	NM_002752
MAPKAP1	NM_024117
MAPKAPK2	NM_004759
MAPKAPK5	NM_003668
MAPRE2	NM_014268
2016-03-02	NM_016496
2016-03-05	NM_017824
2016-03-06	NM_005885
2016-03-07	NM_022826
MARK3	NM_002376
MARK4	NM_031417
MARS	NM_004990
MARS2	NM_138395
MAT2B	NM_013283
MAVS	NM_001206491
MAX	NM_002382
MAZ	NM_002383
MBD1	NM_002384
MBD2	NM_003927
MBD3	NM_003926
MBD4	NM_003925
MBLAC1	NM_203397
MBNL2	NM_144778
MBTPS1	NM_003791
MBTPS2	NM_015884
MCAT	NM_014507
MCCC1	NM_020166
MCEE	NM_032601
MCFD2	NM_139279
MCM3AP	NM_003906
MCM7	NM_005916
MCMBP	NM_024834
MCOLN1	NM_020533
MCPH1	NM_001172574
MCRS1	NM_006337
MCTS1	NM_014060
MCU	NM_001270680
MDC1	NM_014641
MDP1	NM_138476
ME2	NM_002396
MEAF6	NM_022756
MECP2	NM_004992
MED10	NM_032286
MED11	NM_001001683
MED13	NM_005121
MED14	NM_004229
MED16	NM_005481
MED19	NM_153450
MED20	NM_004275
MED21	NM_004264
MED24	NM_014815
MED29	NM_017592
MED31	NM_016060
MED4	NM_014166
MED6	NM_005466
MED7	NM_004270
MED8	NM_052877
MEF2A	NM_005587
MEF2BNB	NM_001145783
MEMO1	NM_015955
MEN1	NM_000244
MEPCE	NM_019606
METAP1	NM_015143
METAP2	NM_006838
METRN	NM_024042
METTL13	NM_014955
METTL14	NM_020961
METTL16	NM_024086
METTL17	NM_022734
METTL18	NM_033418
METTL20	NM_173802
METTL21A	NM_145280
METTL23	NM_001080510
METTL2A	NM_181725
METTL2B	NM_018396
METTL3	NM_019852
METTL5	NM_014168
MFAP1	NM_005926
MFAP3	NM_005927
MFF	NM_020194
MFN1	NM_033540
MFSD11	NM_024311
MFSD12	NM_174983
MFSD3	NM_138431
MFSD5	NM_032889
MGAT2	NM_002408
MGAT4B	NM_014275
MGME1	NM_052865
MGMT	NM_002412
MGRN1	NM_015246
MGST3	NM_004528
MIA3	NM_198551
MIB1	NM_020774
MICALL1	NM_033386
MICU1	NM_006077
MID1IP1	NM_021242
MIDN	NM_177401
MIEN1	NM_032339
MIER1	NM_001077701
MIF	NM_002415
MIF4GD	NM_020679
MIIP	NM_021933
MINOS1	NM_001032363
MIS12	NM_024039
MITD1	NM_138798
MKI67IP	NM_032390
MKKS	NM_018848
MKLN1	NM_013255
MKNK1	NM_003684
MKRN2	NM_014160
MLEC	NM_014730
MLF2	NM_005439
MLH1	NM_000249
MLLT1	NM_005934
MLLT10	NM_001195628
MLST8	NM_022372
MLX	NM_170607
MMAA	NM_172250
MMADHC	NM_015702
MMS19	NM_022362
MNAT1	NM_002431
MNF1	NM_032340
MOB4	NM_015387
MOGS	NM_006302
MON1A	NM_032355
MON2	NM_015026
MORC2	NM_014941
MORF4L2	NM_012286
MOSPD1	NM_019556
MPC2	NM_015415
MPDU1	NM_004870
MPG	NM_002434
MPHOSPH10	NM_005791
MPI	NM_002435
MPLKIP	NM_138701
MPND	NM_032868
MPPE1	NM_023075
MPV17L2	NM_032683
MRFAP1	NM_033296
MRFAP1L1	NM_203462
MRI1	NM_032285
MRM1	NM_024864
MRP63	NM_024026
MRPL1	NM_020236
MRPL10	NM_145255
MRPL11	NM_016050
MRPL12	NM_002949
MRPL13	NM_014078
MRPL14	NM_032111
MRPL15	NM_014175
MRPL16	NM_017840
MRPL17	NM_022061
MRPL18	NM_014161
MRPL19	NM_014763
MRPL2	NM_015950
MRPL20	NM_017971
MRPL21	NM_181514
MRPL22	NM_014180
MRPL23	NM_021134
MRPL24	NM_024540
MRPL27	NM_016504
MRPL28	NM_006428
MRPL3	NM_007208
MRPL30	NM_145212
MRPL32	NM_031903
MRPL33	NM_004891
MRPL35	NM_016622
MRPL36	NM_032479
MRPL37	NM_016491
MRPL38	NM_032478
MRPL4	NM_015956
MRPL40	NM_003776
MRPL41	NM_032477
MRPL42	NM_014050
MRPL43	NM_032112
MRPL44	NM_022915
MRPL45	NM_032351
MRPL46	NM_022163
MRPL47	NM_020409
MRPL48	NM_016055
MRPL49	NM_004927
MRPL50	NM_019051
MRPL51	NM_016497
MRPL52	NM_178336
MRPL53	NM_053050
MRPL54	NM_172251
MRPL55	NM_181441
MRPL9	NM_031420
MRPS10	NM_018141
MRPS11	NM_022839
MRPS12	NM_021107
MRPS14	NM_022100
MRPS15	NM_031280
MRPS16	NM_016065
MRPS17	NM_015969
MRPS18A	NM_018135
MRPS18B	NM_014046
MRPS18C	NM_016067
MRPS2	NM_016034
MRPS21	NM_018997
MRPS22	NM_020191
MRPS23	NM_016070
MRPS24	NM_032014
MRPS25	NM_022497
MRPS26	NM_030811
MRPS27	NM_015084
MRPS28	NM_014018
MRPS30	NM_016640
MRPS31	NM_005830
MRPS33	NM_016071
MRPS34	NM_023936
MRPS35	NM_021821
MRPS5	NM_031902
MRPS6	NM_032476
MRPS7	NM_015971
MRPS9	NM_182640
MRRF	NM_138777
MRS2	NM_020662
MRTO4	NM_016183
MSANTD3	NM_080655
MSH3	NM_002439
MSH6	NM_000179
MSL3	NM_006800
MSMP	NM_001044264
MSRA	NM_012331
MSRB2	NM_012228
MTA2	NM_004739
MTCH1	NM_014341
MTCH2	NM_014342
MTDH	NM_178812
MTERFD1	NM_015942
MTERFD2	NM_182501
MTERFD3	NM_025198
MTFMT	NM_139242
MTFR1	NM_014637
MTFR1L	NM_019557
MTIF3	NM_152912
MTM1	NM_000252
MTMR1	NM_003828
MTMR3	NM_021090
MTMR6	NM_004685
MTO1	NM_012123
MTPAP	NM_018109
MTRR	NM_002454
MTSS1	NM_014751
MTX2	NM_006554
MUL1	NM_024544
MUS81	NM_025128
MUT	NM_000255
MVD	NM_002461
MXD4	NM_006454
MXI1	NM_005962
MYBBP1A	NM_014520
MYEOV2	NM_001163424
MYL12B	NM_033546
MYNN	NM_018657
MYO1E	NM_004998
MYPOP	NM_001012643
MZF1	NM_003422
MZT2A	NM_001085365
MZT2B	NM_025029
N4BP1	NM_153029
N4BP2L2	NM_014887
NAA10	NM_003491
NAA15	NM_057175
NAA20	NM_016100
NAA38	NM_016200
NAA50	NM_025146
NAA60	NM_024845
NABP2	NM_024068
NACA	NM_001113202
NACA2	NM_199290
NACC1	NM_052876
NACC2	NM_144653
NAE1	NM_003905
NAMPT	NM_005746
NANS	NM_018946
NAP1L4	NM_005969
NAPA	NM_003827
NARF	NM_012336
NARFL	NM_022493
NARG2	NM_024611
NARS	NM_004539
NARS2	NM_024678
NAT10	NM_024662
NBN	NM_002485
NBR1	NM_005899
NCAPH2	NM_014551
NCBP2	NM_007362
NCK1	NM_006153
NCKIPSD	NM_016453
NCL	NM_005381
NCLN	NM_020170
NCOA1	NM_003743
NCOA6	NM_014071
NCOR1	NM_006311
NCSTN	NM_015331
NDEL1	NM_030808
NDFIP1	NM_030571
NDNL2	NM_138704
NDST1	NM_001543
NDUFA10	NM_004544
NDUFA11	NM_175614
NDUFA12	NM_018838
NDUFA13	NM_015965
NDUFA2	NM_002488
NDUFA3	NM_004542
NDUFA4	NM_002489
NDUFA5	NM_005000
NDUFA6	NM_002490
NDUFA7	NM_005001
NDUFA8	NM_014222
NDUFA9	NM_005002
NDUFAF2	NM_174889
NDUFAF3	NM_199069
NDUFAF4	NM_014165
NDUFB10	NM_004548
NDUFB11	NM_019056
NDUFB2	NM_004546
NDUFB3	NM_002491
NDUFB4	NM_004547
NDUFB5	NM_002492
NDUFB6	NM_002493
NDUFB7	NM_004146
NDUFB8	NM_005004
NDUFB9	NM_005005
NDUFC1	NM_002494
NDUFC2	NM_004549
NDUFC2-KCTD14	NM_001203260
NDUFS2	NM_004550
NDUFS3	NM_004551
NDUFS4	NM_002495
NDUFS5	NM_004552
NDUFS6	NM_004553
NDUFS7	NM_024407
NDUFS8	NM_002496
NDUFV1	NM_007103
NDUFV2	NM_021074
NECAP1	NM_015509
NEDD8	NM_006156
NEDD8-MDP1	NM_001199823
NEIL2	NM_145043
NEK4	NM_003157
NEK9	NM_033116
NELFB	NM_015456
NELFCD	NM_198976
NELFE	NM_002904
NENF	NM_013349
NEU1	NM_000434
NF2	NM_000268
NFATC2IP	NM_032815
NFE2L2	NM_006164
NFIL3	NM_005384
NFKBIB	NM_002503
NFKBIL1	NM_005007
NFU1	NM_015700
NFX1	NM_002504
NFYB	NM_006166
NFYC	NM_014223
NGDN	NM_015514
[truncated: 1,806 more rows]
